# Supplementary material for: Candida albicans Is Resistant to Polyglutamine Aggregation and Toxicity
Source: G3 (Bethesda). 2016 Nov 1;7(1):95–108. doi: 10.1534/g3.116.035675 (PMC5217127; doi:10.1534/g3.116.035675)
Supplement: Supplementary file 8 [file 95FileS1.xlsx]

## Sheet: Sheet1
RNA-sequencing of wild-type, 103Q and 230Q expressing C. albicans in the absence and presence of doxycycline.
Annotations		Dox vs no Dox			Poly103Q (no dox vs dox)			Poly230Q (no dox vs dox)			Wildtype (no dox vs dox)			Wildtype, no dox vs poly103Q, Dox			Wildtype, no dox vs poly230Q, dox
gene_id	locus	log2(fold_change)	p_value	q_value	log2(fold_change)	p_value	q_value	log2(fold_change)	p_value	q_value	log2(fold_change)	p_value	q_value	log2(fold_change)	p_value	q_value	log2(fold_change)	p_value	q_value
CD39	Ca21chr2_C_albicans_SC5314:1091872-1093099	-1.59106	1	1	-0.0227419	1	1	#NAME?	0.22215	0.99955	#NAME?	1	1	0.220828	1	1	#NAME?	1	1
CaalfMp01	Ca19-mtDNA:3274-4072	0.313199	0.43425	0.999577	0.440781	0.51915	0.999191	0.280549	0.69535	0.99955	0.396816	0.57975	0.999339	0.341884	0.6258	0.9995	0.210734	0.7721	0.99953
CaalfMp02	Ca19-mtDNA:4130-5524	0.337794	0.57535	0.999577	0.531036	0.60395	0.999191	0.442582	0.69445	0.99955	0.184027	0.8588	0.999339	0.396341	0.70795	0.9995	0.294729	0.7955	0.99953
CaalfMp03	Ca19-mtDNA:4130-5524	0.153537	0.6635	0.999577	0.662355	0.27795	0.999191	0.503922	0.3598	0.99955	0.0457235	0.93795	0.999339	0.309213	0.614	0.9995	0.12838	0.815	0.99953
CaalfMp04	Ca19-mtDNA:9928-10738	-2.1618	1	1	inf	1	1	#NAME?	1	1	#NAME?	1	1	-0.112958	1	1	#NAME?	1	1
CaalfMp05	Ca19-mtDNA:12468-12699	0.685819	0.11325	0.997866	0.868219	0.24615	0.999191	0.705443	0.28255	0.99955	0.634666	0.3364	0.999339	0.763312	0.23095	0.9995	0.557006	0.39915	0.99953
CaalfMp06	Ca19-mtDNA:12894-13635	0.305918	0.3191	0.999577	0.660809	0.20735	0.999191	0.411726	0.4075	0.99955	0.0818641	0.8779	0.999339	0.255839	0.6314	0.9995	0.0709128	0.8871	0.99953
CaalfMp07	Ca19-mtDNA:13759-13906	0.882614	0.0251	0.579842	1.19609	0.10405	0.999191	1.2044	0.1027	0.99955	0.522157	0.47405	0.999339	0.952433	0.1549	0.9995	0.647692	0.377	0.99953
CaalfMp08	Ca19-mtDNA:14770-20926	0.126304	0.78995	0.999577	0.538997	0.5428	0.999191	0.346928	0.6533	0.99955	-0.060355	0.9433	0.999339	0.230354	0.7838	0.9995	0.0230276	0.9764	0.99953
CaalfMp08.1	Ca19-mtDNA:14770-20926	1.11597	0.21765	0.999577	1.77692	0.2611	0.999191	1.23703	0.40795	0.99955	1.04759	0.47975	0.999339	1.55601	0.31965	0.9995	0.990021	0.5088	0.99953
CaalfMp08.2	Ca19-mtDNA:14770-20926	0.80169	1	1	1.27495	0.61395	0.999191	0.726481	0.7487	0.99955	0.602489	0.78285	0.999339	1.08127	0.65975	0.9995	0.574175	0.79545	0.99953
CaalfMp08.3	Ca19-mtDNA:14770-20926	0.849731	1	1	1.33042	0.563	0.999191	0.822104	0.68425	0.99955	0.467083	0.82185	0.999339	1.11545	0.6156	0.9995	0.463967	0.8236	0.99953
CaalfMp08.4	Ca19-mtDNA:14770-20926	1.05811	1	1	1.44975	0.28555	0.999191	0.840248	0.52035	0.99955	0.888754	0.5087	0.999339	1.22018	0.36565	0.9995	0.655478	0.6166	0.99953
CaalfMp09	Ca19-mtDNA:21407-23238	0.0195435	0.95605	0.999577	0.0377367	0.9499	0.999191	-0.0911106	0.8622	0.99955	-0.0602028	0.9178	0.999339	-0.234518	0.67985	0.9995	-0.241661	0.6449	0.99953
CaalfMp10	Ca19-mtDNA:21407-23238	0.170489	0.8711	0.999577	0.0723783	0.9724	0.999191	0.0271931	0.9902	0.99955	0.000526854	0.99945	0.99962	-0.110032	0.9576	0.9995	-0.220374	0.91425	0.99953
CaalfMp11	Ca19-mtDNA:23996-26808	0.182182	0.62565	0.999577	0.449994	0.48935	0.999191	0.312121	0.6469	0.99955	-0.0629467	0.9222	0.999339	0.230063	0.7288	0.9995	0.0842255	0.90015	0.99953
CaalfMp11.1	Ca19-mtDNA:23996-26808	0.528956	0.5975	0.999577	0.524157	0.7722	0.999191	0.240529	0.8933	0.99955	0.572473	0.7393	0.999339	0.433278	0.80235	0.9995	0.252206	0.88195	0.99953
CaalfMp12	Ca19-mtDNA:29569-31482	0.409347	0.59445	0.999577	0.255743	0.848	0.999191	0.372085	0.7804	0.99955	0.673235	0.6326	0.999339	0.0845975	0.9486	0.9995	0.0440079	0.97545	0.99953
CaalfMp13	Ca19-mtDNA:29569-31482	0.146561	0.72245	0.999577	0.501423	0.4769	0.999191	0.273732	0.6676	0.99955	0.113029	0.87695	0.999339	0.237569	0.74315	0.9995	0.0489958	0.9342	0.99953
CaalfMp14	Ca19-mtDNA:32119-33557	0.193222	0.5334	0.999577	0.524355	0.35955	0.999191	0.307656	0.58185	0.99955	-0.136656	0.79985	0.999339	0.00254247	0.9957	0.9995	-0.166299	0.76335	0.99953
CaalfMp15	Ca19-mtDNA:35221-36031	-1.01318	1	1	inf	1	1	#NAME?	1	1	0.278555	1	1	1.472	1	1	#NAME?	1	1
CaalfMr16	Ca19-mtDNA:17-3148	0	1	1	0	1	1	0	1	1	0	1	1	0	1	1	0	1	1
CaalfMr17	Ca19-mtDNA:27021-28483	0	1	1	0	1	1	0	1	1	0	1	1	0	1	1	0	1	1
CaalfMt18	Ca19-mtDNA:3171-3242	0.843888	0.26285	0.999577	1.05093	0.2619	0.999191	0.590953	0.58655	0.99955	0.922755	0.2969	0.999339	1.11652	0.2154	0.9995	0.337358	0.70685	0.99953
CaalfMt19	Ca19-mtDNA:3274-4072	0.536625	0.7024	0.999577	0.653631	0.784	0.999191	0.657257	0.8017	0.99955	0.283077	0.87805	0.999339	0.193901	0.87925	0.9995	0.239532	0.90185	0.99953
CaalfMt20	Ca19-mtDNA:10777-10849	0	1	1	0	1	1	0	1	1	0	1	1	0	1	1	0	1	1
CaalfMt21	Ca19-mtDNA:11524-11606	0	1	1	0	1	1	0	1	1	0	1	1	0	1	1	0	1	1
CaalfMt22	Ca19-mtDNA:11613-11696	0	1	1	0	1	1	0	1	1	0	1	1	0	1	1	0	1	1
CaalfMt23	Ca19-mtDNA:11703-11774	0	1	1	0	1	1	0	1	1	0	1	1	0	1	1	0	1	1
CaalfMt24	Ca19-mtDNA:11779-11852	0	1	1	0	1	1	0	1	1	0	1	1	0	1	1	0	1	1
CaalfMt25	Ca19-mtDNA:11855-11926	0	1	1	0	1	1	0	1	1	0	1	1	0	1	1	0	1	1
CaalfMt26	Ca19-mtDNA:12738-12809	1.14456	0.27525	0.999577	0.752956	0.56115	0.999191	2.13152	0.30275	0.99955	-0.721445	0.69245	0.999339	1.98666	0.22835	0.9995	1.2154	0.45835	0.99953
CaalfMt27	Ca19-mtDNA:13944-14017	0.496282	0.08735	0.911993	0.698021	0.1429	0.999191	0.616475	0.19085	0.99955	0.35941	0.43995	0.999339	0.461398	0.34045	0.9995	0.41978	0.376	0.99953
CaalfMt28	Ca19-mtDNA:14103-14174	1.14834	0.1079	0.985904	2.52031	0.1702	0.999191	1.3085	0.21005	0.99955	0.304237	0.7528	0.999339	0.165328	0.87955	0.9995	-0.48819	0.6025	0.99953
CaalfMt29	Ca19-mtDNA:14180-14251	0.111418	1	1	-0.0227419	1	1	-0.868479	0.6837	0.99955	inf	0.1032	0.999339	inf	1	1	inf	1	1
CaalfMt30	Ca19-mtDNA:21065-21136	1.61021	1	1	0?	1	1	inf	1	1	inf	0.1032	0.999339	0	1	1	inf	1	1
CaalfMt31	Ca19-mtDNA:21154-21225	inf	1	1	0	1	1	inf	1	1	0	1	1	0	1	1	inf	1	1
CaalfMt32	Ca19-mtDNA:21227-21298	1.3015	0.14935	0.999577	0.162565	0.9017	0.999191	1.74509	0.31735	0.99955	2.75724	0.1999	0.999339	2.472	0.2549	0.9995	1.65909	0.33325	0.99953
CaalfMt33	Ca19-mtDNA:21298-21369	0.928621	0.01725	0.480528	1.08963	0.1023	0.999191	0.769716	0.22205	0.99955	0.68294	0.3076	0.999339	1.23212	0.0726	0.9995	1.03111	0.1065	0.99953
CaalfMt34	Ca19-mtDNA:21407-23238	-2.15835	1	1	inf	1	1	#NAME?	1	1	#NAME?	0.13285	0.999339	-1.01419	0.56935	0.9995	#NAME?	0.13005	0.99953
CaalfMt35	Ca19-mtDNA:26934-27005	-0.445037	0.4241	0.999577	2.48324	0.0156	0.999191	0.313302	0.68135	0.99955	-6.27924	0.2061	0.999339	-0.520692	0.4067	0.9995	-1.73625	0.0133	0.99953
CaalfMt36	Ca19-mtDNA:31491-31563	1.01912	0.2912	0.999577	1.56222	0.4859	0.999191	0.716484	0.6518	0.99955	1.27855	0.4887	0.999339	1.472	0.43605	0.9995	1.80037	0.33285	0.99953
CaalfMt37	Ca19-mtDNA:31569-31641	-0.38193	0.72845	0.999577	1.44104	0.44495	0.999191	-1.82132	0.30825	0.99955	0.278555	0.78675	0.999339	1.35303	0.43575	0.9995	0.215403	1	1
CaalfMt38	Ca19-mtDNA:31645-31729	0.838918	0.12165	0.999577	0.500162	0.59465	0.999191	1.53024	0.2427	0.99955	0.989765	0.2978	0.999339	0.258197	0.78375	0.9995	-0.486362	0.56065	0.99953
CaalfMt39	Ca19-mtDNA:31924-32005	-0.0238965	0.965	0.999577	0.419364	0.57955	0.999191	-0.0392396	0.96165	0.99955	-0.269169	0.7518	0.999339	0.756425	0.33945	0.9995	0.348604	0.6492	0.99953
CaalfMt40	Ca19-mtDNA:32014-32088	0.174419	0.80325	0.999577	0.80052	0.49795	0.999191	-0.626707	0.605	0.99955	0.317109	0.79235	0.999339	0.94363	0.4111	0.9995	-0.147648	0.8692	0.99953
CaalfMt41	Ca19-mtDNA:32119-33557	1.49484	0.2707	0.999577	1.95521	0.5118	0.999191	1.57405	0.43265	0.99955	0.757243	0.7219	0.999339	1.54295	0.6069	0.9995	1.57611	0.4659	0.99953
CaalfMt42	Ca19-mtDNA:34033-34104	0	1	1	0	1	1	0	1	1	0	1	1	0	1	1	0	1	1
CaalfMt43	Ca19-mtDNA:34107-34180	0	1	1	0	1	1	0	1	1	0	1	1	0	1	1	0	1	1
CaalfMt44	Ca19-mtDNA:34185-34256	0	1	1	0	1	1	0	1	1	0	1	1	0	1	1	0	1	1
CaalfMt45	Ca19-mtDNA:34263-34346	0	1	1	0	1	1	0	1	1	0	1	1	0	1	1	0	1	1
CaalfMt46	Ca19-mtDNA:34353-34435	0	1	1	0	1	1	0	1	1	0	1	1	0	1	1	0	1	1
CaalfMt47	Ca19-mtDNA:35110-35182	0	1	1	0	1	1	0	1	1	0	1	1	0	1	1	0	1	1
ITS1	Ca21chrR_C_albicans_SC5314:1893173-1893312	-0.557237	0.00895	0.324257	-0.3985	0.27525	0.999191	-0.383764	0.251	0.99955	-0.549791	0.1456	0.999339	-0.537137	0.145	0.9995	-0.0818529	0.80835	0.99953
ITS2	Ca21chrR_C_albicans_SC5314:1893469-1893620	-0.139732	0.6935	0.999577	0.114649	0.8661	0.999191	-0.0362009	0.9536	0.99955	-0.406153	0.49545	0.999339	0.0165645	0.98185	0.9995	0.13705	0.8251	0.99953
LSU-C2809	Ca21chr6_C_albicans_SC5314:498184-498275	0.274737	0.5613	0.999577	-0.91185	0.2463	0.999191	0.312188	0.66235	0.99955	1.18876	0.08645	0.999339	-0.0140745	0.95245	0.9995	0.960668	0.181	0.99953
LSU-G1431	Ca21chr6_C_albicans_SC5314:24722-24805	0.119622	0.64775	0.999577	-0.21963	0.63275	0.999191	0.114115	0.79065	0.99955	0.31293	0.46865	0.999339	-0.0188051	0.9647	0.9995	0.229294	0.6004	0.99953
RDN18	Ca21chrR_C_albicans_SC5314:1891386-1893173	0	1	1	-0.0443708	0.9471	0.999191	-0.401808	0.50235	0.99955	-0.195142	0.8654	0.999339	0.0278503	0.9685	0.9995	-0.056271	0.94065	0.99953
RDN25	Ca21chrR_C_albicans_SC5314:1893620-1896981	0	1	1	0	1	1	0	1	1	0	1	1	0	1	1	0	1	1
RDN5	Ca21chrR_C_albicans_SC5314:1889084-1889205	0.0510225	0.9058	0.999577	0.473543	0.53025	0.999191	-0.0177538	0.98125	0.99955	-0.40484	0.6042	0.999339	0.145654	0.83675	0.9995	-0.0311597	0.967	0.99953
RDN58	Ca21chrR_C_albicans_SC5314:1893312-1893469	-0.0763109	0.89215	0.999577	0.513724	0.5567	0.999191	-0.111616	0.9211	0.99955	-0.507834	0.5439	0.999339	-0.0638142	0.5756	0.9995	-0.180117	0.843	0.99953
RPR1	Ca21chr2_C_albicans_SC5314:1637904-1638241	-0.11762	0.76645	0.999577	0.162818	0.79815	0.999191	-0.16207	0.799	0.99955	-0.196336	0.7964	0.999339	-0.142924	0.8551	0.9995	-0.076282	0.91215	0.99953
SCR1	Ca21chrR_C_albicans_SC5314:955251-955516	-0.137978	0.74175	0.999577	0.159094	0.8113	0.999191	-0.181055	0.82075	0.99955	-0.346118	0.7772	0.999339	-0.0479685	0.9561	0.9995	-0.0265903	0.97095	0.99953
SNRNAU1	Ca21chrR_C_albicans_SC5314:718812-719056	-0.436886	0.25385	0.999577	-0.451674	0.4475	0.999191	0.335959	0.62525	0.99955	-0.584431	0.3506	0.999339	-0.47606	0.44675	0.9995	0.425534	0.524	0.99953
SNRNAU2	Ca21chr2_C_albicans_SC5314:857831-858046	-0.123502	0.54665	0.999577	0.0664463	0.8559	0.999191	-0.034536	0.91915	0.99955	-0.245868	0.4723	0.999339	0.00292967	0.9951	0.9995	0.0747089	0.82755	0.99953
SNRNAU4	Ca21chr4_C_albicans_SC5314:1382229-1382369	0.360604	0.27725	0.999577	0.851886	0.10185	0.999191	-0.00551245	0.9916	0.99955	0.188502	0.7196	0.999339	0.478307	0.3999	0.9995	-0.0730154	0.883	0.99953
SNRNAU5	Ca21chrR_C_albicans_SC5314:120705-120840	0.24137	0.61095	0.999577	0.346433	0.67505	0.999191	0.150889	0.8718	0.99955	0.167734	0.844	0.999339	0.922532	0.2943	0.9995	0.765021	0.4086	0.99953
SNRNAU6	Ca21chr3_C_albicans_SC5314:1233629-1233727	0.354335	0.33585	0.999577	0.689387	0.31755	0.999191	0.188344	0.7456	0.99955	-0.0313905	0.96155	0.999339	0.241718	0.68545	0.9995	0.0615981	0.9239	0.99953
TER1	Ca21chrR_C_albicans_SC5314:1153866-1155410	-0.104073	0.7143	0.999577	0.10266	0.82895	0.999191	0.10426	0.83775	0.99955	-0.290783	0.5701	0.999339	-0.118534	0.81285	0.9995	-0.0650896	0.8994	0.99953
orf19.10	Ca21chrR_C_albicans_SC5314:1555220-1556768	0.21865	1	1	0.190582	1	1	0.309125	1	1	0.389369	1	1	0.259606	1	1	0.43517	1	1
orf19.100	Ca21chr6_C_albicans_SC5314:194297-195350	-0.257274	0.24795	0.999577	-0.519243	0.1823	0.999191	-0.221991	0.54785	0.99955	0.00600086	0.9881	0.999339	-0.257379	0.50955	0.9995	-0.214902	0.5691	0.99953
orf19.1002	Ca21chr1_C_albicans_SC5314:2337687-2339580	-0.204602	0.3198	0.999577	-0.243315	0.5004	0.999191	0.0799874	0.8129	0.99955	-0.101256	0.7763	0.999339	-0.252052	0.46685	0.9995	-0.0840353	0.8002	0.99953
orf19.1005	Ca21chr1_C_albicans_SC5314:2340577-2342386	-0.0814552	1	1	0.167489	1	1	0.269255	1	1	-1.29821	1	1	-0.193793	1	1	-0.17199	1	1
orf19.1007	Ca21chrR_C_albicans_SC5314:1135447-1136506	0.107689	0.59055	0.999577	-0.0383315	0.91505	0.999191	-0.0286654	0.9306	0.99955	0.260162	0.4482	0.999339	0.017561	0.96105	0.9995	0.0295442	0.92935	0.99953
orf19.1008	Ca21chrR_C_albicans_SC5314:1136825-1137447	1.19604	1	1	1.50937	0.2705	0.999191	-0.198005	0.758	0.99955	0.599048	1	1	2.85549	0.4533	0.9995	2.22497	0.33375	0.99953
orf19.1009	Ca21chrR_C_albicans_SC5314:1136825-1137447	-0.166674	1	1	inf	1	1	0.433869	1	1	-1.30039	1	1	-0.985837	1	1	0.436228	1	1
orf19.101	Ca21chr6_C_albicans_SC5314:195972-197013	0.00321086	0.9909	0.999577	-0.259641	0.5189	0.999191	0.120696	0.77	0.99955	0.434895	0.26025	0.999339	0.106365	0.81035	0.9995	0.161548	0.6923	0.99953
orf19.1010	Ca21chrR_C_albicans_SC5314:1138163-1139300	0.0250128	0.9099	0.999577	-0.0888955	0.8029	0.999191	0.175381	0.6324	0.99955	0.169093	0.65495	0.999339	0.132589	0.7219	0.9995	0.170499	0.6302	0.99953
orf19.1011	Ca21chrR_C_albicans_SC5314:1139374-1141357	0.00294757	0.98875	0.999577	-0.146126	0.668	0.999191	-0.0514644	0.86975	0.99955	0.0230161	0.9426	0.999339	-0.12208	0.7222	0.9995	-0.164059	0.6198	0.99953
orf19.1012	Ca21chrR_C_albicans_SC5314:1142647-1143109	0.272813	0.14825	0.999577	-0.134722	0.6896	0.999191	-0.0245294	0.94205	0.99955	0.178832	0.57825	0.999339	0.0382628	0.9085	0.9995	0.054866	0.86135	0.99953
orf19.102	Ca21chr6_C_albicans_SC5314:197084-198335	0.104831	0.62425	0.999577	0.0849436	0.81535	0.999191	-7.96833e-05	0.9964	0.99955	0.0189546	0.95505	0.999339	-0.03562	0.9198	0.9995	-0.0544114	0.8761	0.99953
orf19.1026	Ca21chr1_C_albicans_SC5314:803075-804068	0.0473122	0.8005	0.999577	-0.182338	0.6009	0.999191	-0.119652	0.71615	0.99955	0.244919	0.46175	0.999339	-0.0251357	0.939	0.9995	0.0938568	0.77375	0.99953
orf19.1026.1	Ca21chr1_C_albicans_SC5314:804271-804541	0.196407	0.57115	0.999577	-0.0592821	0.91695	0.999191	-0.584641	0.2905	0.99955	0.432734	0.42495	0.999339	-0.0617821	0.9081	0.9995	0.221226	0.6867	0.99953
orf19.1027	Ca21chr1_C_albicans_SC5314:801800-802910	0.177475	0.3893	0.999577	0.451394	0.21175	0.999191	-0.450031	0.18465	0.99955	0.295191	0.38945	0.999339	0.544098	0.117	0.9995	-0.0852754	0.7977	0.99953
orf19.1028	Ca21chr1_C_albicans_SC5314:798250-799429	0.244246	0.2916	0.999577	0.142731	0.7287	0.999191	-0.147544	0.69355	0.99955	0.540622	0.15715	0.999339	0.510569	0.1892	0.9995	0.321115	0.4049	0.99953
orf19.1029	Ca21chr1_C_albicans_SC5314:797226-798159	0.604042	0.0303	0.614584	0.0525245	0.9141	0.999191	-0.0202869	0.9653	0.99955	0.607094	0.158	0.999339	0.2455	0.59545	0.9995	0.168523	0.6988	0.99953
orf19.103	Ca21chr6_C_albicans_SC5314:198734-199112	-0.135812	0.78135	0.999577	-0.019398	0.94265	0.999191	-0.531865	0.50885	0.99955	-0.177552	0.81175	0.999339	-0.347883	0.65405	0.9995	-0.682012	0.3814	0.99953
orf19.1030	Ca21chr1_C_albicans_SC5314:795612-796893	-0.00440287	0.98425	0.999577	-0.537585	0.19295	0.999191	-0.328981	0.3862	0.99955	0.564925	0.1299	0.999339	-0.0338534	0.9293	0.9995	0.20328	0.5945	0.99953
orf19.1031	Ca21chr1_C_albicans_SC5314:790430-793652	-0.0649496	0.81145	0.999577	0.088406	0.8427	0.999191	0.0708924	0.8638	0.99955	-0.208319	0.61655	0.999339	-0.0802551	0.86365	0.9995	-0.142034	0.73635	0.99953
orf19.1032	Ca21chr1_C_albicans_SC5314:788363-790210	0.579672	0.00345	0.167699	0.447671	0.21825	0.999191	0.0482689	0.88315	0.99955	0.181121	0.5837	0.999339	0.68268	0.0519	0.9995	0.366907	0.267	0.99953
orf19.1033	Ca21chr1_C_albicans_SC5314:785154-786942	0.00678866	0.96985	0.999577	0.408755	0.21715	0.999191	0.182439	0.5486	0.99955	-0.094312	0.7691	0.999339	0.136588	0.66795	0.9995	-0.0827078	0.79	0.99953
orf19.1034	Ca21chr1_C_albicans_SC5314:784528-785080	-0.179934	0.40165	0.999577	-0.191335	0.60785	0.999191	-0.219792	0.5307	0.99955	-0.0782659	0.8287	0.999339	-0.148964	0.69645	0.9995	-0.443627	0.20845	0.99953
orf19.1035	Ca21chr1_C_albicans_SC5314:781179-784023	-0.0368903	0.84805	0.999577	-0.0336465	0.9237	0.999191	-0.23393	0.47755	0.99955	-0.0817282	0.80245	0.999339	-0.0539961	0.8738	0.9995	-0.0439668	0.8912	0.99953
orf19.1036	Ca21chr1_C_albicans_SC5314:776802-778650	-0.112917	0.54	0.999577	0.141707	0.66945	0.999191	0.00249723	0.9941	0.99955	-0.158058	0.6238	0.999339	-0.0059549	0.98535	0.9995	-0.117371	0.70155	0.99953
orf19.1037	Ca21chr1_C_albicans_SC5314:774072-775845	0.138121	0.57205	0.999577	-0.180987	0.6648	0.999191	-0.0666204	0.8664	0.99955	0.279116	0.47905	0.999339	-0.0475523	0.91205	0.9995	0.171418	0.6695	0.99953
orf19.1039	Ca21chr1_C_albicans_SC5314:855931-857122	-0.170725	0.5956	0.999577	-0.340353	0.5399	0.999191	0.375776	0.4608	0.99955	-0.0266246	0.95355	0.999339	-0.38906	0.41245	0.9995	-0.11497	0.8113	0.99953
orf19.104	Ca21chr6_C_albicans_SC5314:199310-200165	-0.0746202	0.8622	0.999577	0.256752	0.7105	0.999191	0.292088	0.6499	0.99955	-0.429192	0.51365	0.999339	0.267179	0.73215	0.9995	-0.0753004	0.90555	0.99953
orf19.1040	Ca21chr1_C_albicans_SC5314:857325-857970	-0.182526	0.5894	0.999577	-0.574902	0.33215	0.999191	-0.252206	0.631	0.99955	0.377969	0.4818	0.999339	-0.00532031	0.98945	0.9995	0.0910322	0.86705	0.99953
orf19.1041	Ca21chr1_C_albicans_SC5314:857980-859468	0.214914	0.3785	0.999577	0.0864785	0.8419	0.999191	0.111303	0.7726	0.99955	0.0512409	0.8962	0.999339	-0.115654	0.76895	0.9995	0.0482643	0.89765	0.99953
orf19.1042	Ca21chr1_C_albicans_SC5314:859695-860544	-0.132205	0.6276	0.999577	-0.00485164	0.992	0.999191	0.0108073	0.9797	0.99955	-0.163917	0.71425	0.999339	-0.133846	0.7573	0.9995	-0.0742946	0.86985	0.99953
orf19.1043	Ca21chr1_C_albicans_SC5314:862109-863027	0.165722	0.535	0.999577	0.45251	0.3316	0.999191	0.488503	0.2615	0.99955	0.06565	0.88095	0.999339	0.182408	0.66925	0.9995	0.261642	0.5415	0.99953
orf19.1045	Ca21chr1_C_albicans_SC5314:863088-864150	0.092193	0.69335	0.999577	0.00370324	0.994	0.999191	-0.152656	0.6974	0.99955	0.109247	0.7752	0.999339	0.0337328	0.9335	0.9995	0.0570919	0.8763	0.99953
orf19.1047	Ca21chr1_C_albicans_SC5314:864197-866747	0.166706	0.41365	0.999577	-0.109771	0.74625	0.999191	-0.156077	0.6428	0.99955	0.115507	0.74305	0.999339	-0.0424568	0.9041	0.9995	-0.0253356	0.94025	0.99953
orf19.1048	Ca21chr1_C_albicans_SC5314:867454-868489	0.614805	0.07595	0.871512	1.3948	0.0127	0.999191	0.467	0.4091	0.99955	0.0998093	0.85915	0.999339	1.21966	0.017	0.9995	0.411937	0.46415	0.99953
orf19.1049	Ca21chr1_C_albicans_SC5314:868577-869162	-0.410718	0.26795	0.999577	-0.736887	0.2335	0.999191	-0.220492	0.71255	0.99955	-0.00872301	0.97845	0.999339	-0.293273	0.6116	0.9995	0.102089	0.8653	0.99953
orf19.105	Ca21chr6_C_albicans_SC5314:200572-201649	-0.0946428	0.6565	0.999577	-0.0523744	0.88835	0.999191	-0.112105	0.7535	0.99955	-0.0849197	0.82	0.999339	0.150808	0.67535	0.9995	-0.0182012	0.95705	0.99953
orf19.1050	Ca21chr1_C_albicans_SC5314:869497-870400	0.0905161	0.7614	0.999577	-0.192172	0.69475	0.999191	0.0283235	0.9482	0.99955	0.402848	0.36895	0.999339	0.118198	0.7991	0.9995	0.326246	0.45865	0.99953
orf19.1051	Ca21chr1_C_albicans_SC5314:870745-871141	-0.102117	0.70345	0.999577	-0.0308253	0.9516	0.999191	-0.0556834	0.90615	0.99955	-0.14352	0.76165	0.999339	-0.0752538	0.86915	0.9995	-0.0827081	0.85345	0.99953
orf19.1052	Ca21chr1_C_albicans_SC5314:872007-872400	0.146862	0.57605	0.999577	-0.410893	0.40055	0.999191	-0.448473	0.3152	0.99955	0.49935	0.23465	0.999339	-0.0207628	0.96395	0.9995	-0.023951	0.95825	0.99953
orf19.1053	Ca21chr1_C_albicans_SC5314:872668-873841	-0.142331	0.48725	0.999577	0.110204	0.7541	0.999191	0.180687	0.57295	0.99955	-0.193903	0.56555	0.999339	-0.0606177	0.8563	0.9995	-0.0377461	0.90595	0.99953
orf19.1054	Ca21chr1_C_albicans_SC5314:874658-875468	-0.0298034	0.8829	0.999577	-0.157446	0.65135	0.999191	0.103583	0.76005	0.99955	-0.0506267	0.8839	0.999339	-0.0874749	0.79415	0.9995	0.0611795	0.85445	0.99953
orf19.1055	Ca21chr1_C_albicans_SC5314:876469-877866	0.00298694	0.98855	0.999577	-0.15936	0.6402	0.999191	-0.131351	0.69235	0.99955	0.189087	0.5709	0.999339	0.0245945	0.9412	0.9995	-0.00156494	0.9958	0.99953
orf19.1057	Ca21chr1_C_albicans_SC5314:878814-879384	-0.113724	0.5664	0.999577	-0.0187455	0.95265	0.999191	0.00938	0.9755	0.99955	0.0179012	0.95795	0.999339	0.187538	0.58075	0.9995	0.00150645	0.9978	0.99953
orf19.1058	Ca21chr1_C_albicans_SC5314:879708-880689	0.0903679	0.6324	0.999577	-0.190135	0.5704	0.999191	-0.0412366	0.8893	0.99955	0.225248	0.4886	0.999339	0.0130458	0.96645	0.9995	0.118643	0.6993	0.99953
orf19.1059	Ca21chr1_C_albicans_SC5314:881012-881330	-0.0824002	0.7309	0.999577	-0.113175	0.78985	0.999191	-0.142412	0.71345	0.99955	0.0774226	0.84125	0.999339	-0.0685957	0.8632	0.9995	-0.0740976	0.84785	0.99953
orf19.1060	Ca21chr1_C_albicans_SC5314:881440-881950	-0.088689	1	1	-0.471436	1	1	0.687127	1	1	0.363354	1	1	0.700157	1	1	1.15453	1	1
orf19.1061	Ca21chr1_C_albicans_SC5314:882238-882649	-0.0639477	0.8014	0.999577	-0.14675	0.7495	0.999191	-0.246886	0.54935	0.99955	0.125377	0.7671	0.999339	-0.107321	0.79885	0.9995	-0.038859	0.92605	0.99953
orf19.1062	Ca21chr1_C_albicans_SC5314:882992-884228	0.536442	0.1931	0.999577	1.0382	0.12215	0.999191	0.151241	1	1	0.0368075	0.9616	0.999339	0.932575	0.1322	0.9995	-0.249732	0.68415	0.99953
orf19.1063	Ca21chr1_C_albicans_SC5314:884623-885808	-0.0553518	0.795	0.999577	0.391992	0.2877	0.999191	0.251571	0.4755	0.99955	-0.431368	0.23445	0.999339	-0.266902	0.4669	0.9995	-0.366467	0.30165	0.99953
orf19.1064	Ca21chr1_C_albicans_SC5314:886083-889191	-0.0531084	0.88305	0.999577	0.0794373	0.9012	0.999191	0.0615536	0.91525	0.99955	-0.124302	0.8131	0.999339	-0.0171488	0.97905	0.9995	-0.0173869	0.9741	0.99953
orf19.1065	Ca21chr1_C_albicans_SC5314:890448-892386	-0.145922	0.6769	0.999577	-0.253591	0.6725	0.999191	-0.0844662	0.88715	0.99955	0.00123204	0.99805	0.999339	-0.128023	0.83205	0.9995	0.0974315	0.87425	0.99953
orf19.1066	Ca21chr1_C_albicans_SC5314:892985-893750	0.358844	0.2683	0.999577	-0.74094	0.1879	0.999191	-0.486223	0.3934	0.99955	0.230026	0.6595	0.999339	-0.39576	0.44665	0.9995	-0.247248	0.6574	0.99953
orf19.1067	Ca21chr1_C_albicans_SC5314:895167-895953	-0.135114	0.51	0.999577	-0.669548	0.05835	0.999191	-0.565376	0.0929	0.99955	0.527914	0.117	0.999339	0.0172635	0.95885	0.9995	0.031364	0.92765	0.99953
orf19.1069	Ca21chr1_C_albicans_SC5314:898012-899623	0.161501	0.4023	0.999577	-0.0859938	0.8015	0.999191	-0.163062	0.6113	0.99955	0.55115	0.09015	0.999339	0.307426	0.335	0.9995	0.281713	0.38085	0.99953
orf19.107	Ca21chr6_C_albicans_SC5314:201704-204200	-0.0706652	0.7177	0.999577	-0.194209	0.5772	0.999191	-0.165756	0.6096	0.99955	0.243195	0.4758	0.999339	-0.0510798	0.8783	0.9995	0.0681358	0.82915	0.99953
orf19.1070	Ca21chr1_C_albicans_SC5314:900061-901012	0.203712	0.4204	0.999577	0.552638	0.2144	0.999191	0.393169	0.3227	0.99955	-0.0655782	0.8764	0.999339	0.235759	0.5792	0.9995	0.0873697	0.835	0.99953
orf19.1075	Ca21chr6_C_albicans_SC5314:923864-924998	0.969843	0.0067	0.273294	0.683699	0.2463	0.999191	0.0754137	0.8967	0.99955	1.09024	0.06165	0.999339	0.831307	0.1403	0.9995	0.210674	0.71405	0.99953
orf19.1075.1	Ca21chr6_C_albicans_SC5314:927183-927336	-0.540283	0.3156	0.999577	-0.500542	0.595	0.999191	0.171492	0.85805	0.99955	-1.03791	0.23835	0.999339	-0.536319	0.5515	0.9995	-1.04602	0.2031	0.99953
orf19.1077	Ca21chr6_C_albicans_SC5314:928268-930521	0.341511	0.07275	0.864258	0.218605	0.5169	0.999191	0.158174	0.61445	0.99955	0.151946	0.64355	0.999339	0.272773	0.41355	0.9995	0.147054	0.6459	0.99953
orf19.1078	Ca21chr6_C_albicans_SC5314:931211-932489	-0.107846	0.57285	0.999577	-0.155014	0.65625	0.999191	0.0312377	0.92485	0.99955	-0.138129	0.6707	0.999339	-0.235057	0.47985	0.9995	-0.025682	0.93445	0.99953
orf19.1080	Ca21chr6_C_albicans_SC5314:934132-935740	-0.271464	1	1	-0.532715	1	1	-0.454636	1	1	0.0821327	1	1	-0.356418	1	1	-0.479569	1	1
orf19.1082	Ca21chr6_C_albicans_SC5314:936222-936738	-0.120147	0.6446	0.999577	-1.28335	0.0081	0.999191	-0.891307	0.04235	0.99955	1.17107	0.00745	0.56978	-0.0336028	0.9415	0.9995	0.279473	0.52015	0.99953
orf19.1082.1	Ca21chr6_C_albicans_SC5314:937164-937416	-0.0737577	0.734	0.999577	-0.443303	0.2682	0.999191	-0.308913	0.40825	0.99955	0.146957	0.682	0.999339	-0.247231	0.508	0.9995	-0.0045013	0.99055	0.99953
orf19.1083	Ca21chr6_C_albicans_SC5314:937756-938440	0.374987	0.07605	0.871512	-0.326017	0.38245	0.999191	-0.216747	0.5501	0.99955	0.816584	0.02325	0.865286	0.2824	0.43015	0.9995	0.366	0.3083	0.99953
orf19.1084	Ca21chr6_C_albicans_SC5314:940095-946146	0.000264237	0.9991	0.999714	-0.102944	0.8243	0.999191	-0.180609	0.6788	0.99955	-0.0596443	0.8825	0.999339	-0.0685443	0.8841	0.9995	-0.0825783	0.8401	0.99953
orf19.1085	Ca21chr6_C_albicans_SC5314:946662-947361	-0.046732	0.798	0.999577	0.0254942	0.94075	0.999191	-0.15182	0.62785	0.99955	-0.0873049	0.78465	0.999339	0.00597101	0.98625	0.9995	-0.121939	0.69465	0.99953
orf19.1086	Ca21chr6_C_albicans_SC5314:948404-950273	0.201105	0.30885	0.999577	-0.0815555	0.8129	0.999191	-0.0889376	0.79555	0.99955	0.160195	0.62715	0.999339	0.0806612	0.81115	0.9995	0.108457	0.7405	0.99953
orf19.1087	Ca21chr6_C_albicans_SC5314:950735-953156	0.406796	0.0576	0.796163	-0.403987	0.27935	0.999191	-0.153821	0.66285	0.99955	0.510403	0.1539	0.999339	-0.0376994	0.916	0.9995	0.145661	0.68145	0.99953
orf19.1089	Ca21chr6_C_albicans_SC5314:953696-954434	0.378078	0.1371	0.999577	-0.222652	0.619	0.999191	0.0983571	0.8104	0.99955	0.542906	0.19595	0.999339	0.0983633	0.8152	0.9995	0.279819	0.4837	0.99953
orf19.109	Ca21chr6_C_albicans_SC5314:204421-205927	0.261011	0.15515	0.999577	0.219385	0.51	0.999191	0.134311	0.6743	0.99955	0.13298	0.6782	0.999339	0.209101	0.51415	0.9995	0.0784207	0.79815	0.99953
orf19.1090	Ca21chr6_C_albicans_SC5314:954620-954968	-0.368064	0.44625	0.999577	-1.46223	0.0772	0.999191	-0.362791	0.62725	0.99955	0.316993	0.6923	0.999339	-0.0488473	0.94525	0.9995	0.631083	0.3991	0.99953
orf19.1091	Ca21chr6_C_albicans_SC5314:955194-957267	0.302333	0.161	0.999577	-0.140136	0.7047	0.999191	-0.048684	0.8859	0.99955	0.480826	0.19305	0.999339	0.117371	0.75295	0.9995	0.228894	0.52055	0.99953
orf19.1092	Ca21chr6_C_albicans_SC5314:957610-959170	0.160183	0.4541	0.999577	0.214844	0.5583	0.999191	0.297289	0.38965	0.99955	0.0841255	0.81035	0.999339	0.166138	0.6292	0.9995	0.148799	0.66675	0.99953
orf19.1093	Ca21chr6_C_albicans_SC5314:959806-962185	-0.138188	0.48805	0.999577	-0.513024	0.13225	0.999191	-0.20318	0.5379	0.99955	-0.0170953	0.9573	0.999339	-0.251549	0.45945	0.9995	0.0327828	0.92	0.99953
orf19.1095	Ca21chr6_C_albicans_SC5314:964641-965793	-0.0531061	0.77395	0.999577	-0.119748	0.72365	0.999191	-0.011557	0.9723	0.99955	0.0240627	0.9404	0.999339	-0.0632977	0.8436	0.9995	-0.0124907	0.9687	0.99953
orf19.1096	Ca21chr6_C_albicans_SC5314:966080-968720	0.090532	0.6334	0.999577	0.19688	0.57305	0.999191	0.212262	0.5086	0.99955	-0.251176	0.4559	0.999339	-0.0674894	0.8394	0.9995	-0.138542	0.66735	0.99953
orf19.1097	Ca21chr6_C_albicans_SC5314:971453-978542	-0.640124	0.035	0.656213	-1.06704	0.04345	0.999191	-0.684911	0.21155	0.99955	-0.500759	0.3412	0.999339	-0.930365	0.0875	0.9995	-0.734692	0.1488	0.99953
orf19.11	Ca21chrR_C_albicans_SC5314:1557552-1558272	-0.763466	1	1	-1.50179	1	1	0.25803	1	1	-0.696272	1	1	-0.548269	1	1	0.202659	1	1
orf19.1105	Ca21chr5_C_albicans_SC5314:857704-858178	0.709229	0.12445	0.999577	-0.153469	0.8411	0.999191	-0.998067	0.19785	0.99955	0.520457	0.4656	0.999339	-0.00295505	0.9655	0.9995	-0.188237	0.7751	0.99953
orf19.1105.2	Ca21chr5_C_albicans_SC5314:856604-856859	-0.0943069	0.83925	0.999577	-0.0178611	0.98295	0.999191	-0.0826878	0.92135	0.99955	-0.173701	0.80245	0.999339	-0.0834205	0.91265	0.9995	-0.0561989	0.936	0.99953
orf19.1105.3	Ca21chr5_C_albicans_SC5314:855472-855730	-0.854055	0.2201	0.999577	-0.93745	0.47735	0.999191	0.353709	0.70765	0.99955	-1.30882	0.24575	0.999339	-1.76809	0.16415	0.9995	-0.145288	0.88835	0.99953
orf19.1106	Ca21chr5_C_albicans_SC5314:848593-850948	-0.673922	1	1	-1.06168	1	1	-1.36927	1	1	-0.644594	1	1	-0.85148	1	1	-1.14599	1	1
orf19.1107	Ca21chr5_C_albicans_SC5314:847076-847685	-0.0472639	0.83495	0.999577	-0.070039	0.852	0.999191	-0.284411	0.4665	0.99955	-0.0562394	0.88685	0.999339	-0.19788	0.61055	0.9995	-0.441677	0.2525	0.99953
orf19.1108	Ca21chr5_C_albicans_SC5314:846298-846907	0.216007	0.2379	0.999577	0.247372	0.46185	0.999191	0.191747	0.529	0.99955	0.159628	0.61515	0.999339	0.296286	0.3585	0.9995	0.219367	0.48385	0.99953
orf19.1109	Ca21chr5_C_albicans_SC5314:845544-845937	0.42236	0.0294	0.61	0.609765	0.0881	0.999191	0.528824	0.11655	0.99955	0.243162	0.46465	0.999339	0.416135	0.2057	0.9995	0.237723	0.46595	0.99953
orf19.111	Ca21chr6_C_albicans_SC5314:206048-207755	0.268339	0.27695	0.999577	0.44335	0.30625	0.999191	0.506312	0.22765	0.99955	0.33424	0.45305	0.999339	0.655267	0.13925	0.9995	0.429741	0.3264	0.99953
orf19.1110	Ca21chr5_C_albicans_SC5314:844152-845136	0.401276	0.0604	0.796655	-0.407503	0.27335	0.999191	-0.406091	0.25365	0.99955	0.514904	0.1388	0.999339	0.107003	0.7775	0.9995	0.155436	0.65895	0.99953
orf19.1111	Ca21chr5_C_albicans_SC5314:843252-843951	-0.081064	0.69015	0.999577	-0.277988	0.44825	0.999191	-0.408682	0.23455	0.99955	-0.00196082	0.99715	0.999339	-0.152477	0.67285	0.9995	-0.180486	0.60185	0.99953
orf19.1112	Ca21chr5_C_albicans_SC5314:840608-842903	-0.0119935	0.95	0.999577	-0.303534	0.37465	0.999191	-0.280696	0.38255	0.99955	0.328202	0.29825	0.999339	0.0251627	0.94035	0.9995	0.132243	0.6846	0.99953
orf19.1113	Ca21chr5_C_albicans_SC5314:839368-840136	0.545589	0.0482	0.749735	0.516718	0.23595	0.999191	0.130299	0.7721	0.99955	0.467585	0.29365	0.999339	0.975359	0.03035	0.9995	0.633596	0.1612	0.99953
orf19.1114	Ca21chr5_C_albicans_SC5314:838593-839178	0.0266246	0.8921	0.999577	0.300606	0.421	0.999191	0.247231	0.47805	0.99955	-0.0798786	0.808	0.999339	0.0721992	0.835	0.9995	-0.0518337	0.87415	0.99953
orf19.1115	Ca21chr5_C_albicans_SC5314:837683-838256	0.155739	0.4032	0.999577	0.169692	0.6142	0.999191	0.0414852	0.8982	0.99955	0.0585012	0.8521	0.999339	0.0266124	0.934	0.9995	-0.0755405	0.80525	0.99953
orf19.1116	Ca21chr5_C_albicans_SC5314:836269-836896	-0.229566	0.36365	0.999577	-0.180221	0.6659	0.999191	-0.222237	0.58885	0.99955	-0.0908307	0.8165	0.999339	-0.101642	0.8087	0.9995	-0.273269	0.5159	0.99953
orf19.1117	Ca21chr5_C_albicans_SC5314:833952-835092	-0.410965	0.277	0.999577	-0.512629	0.46065	0.999191	-0.639557	0.3121	0.99955	-0.603587	0.32305	0.999339	-0.824073	0.2097	0.9995	-0.547659	0.3803	0.99953
orf19.1119	Ca21chr5_C_albicans_SC5314:830667-833547	0.0639379	0.7362	0.999577	-0.175152	0.61575	0.999191	-0.152155	0.63415	0.99955	0.0937814	0.76945	0.999339	-0.0289684	0.931	0.9995	0.0779366	0.80455	0.99953
orf19.1120	Ca21chr5_C_albicans_SC5314:829536-829962	-0.292387	0.497	0.999577	-0.235496	0.75125	0.999191	-0.510375	0.5146	0.99955	-0.296338	0.655	0.999339	-0.60636	0.34685	0.9995	-1.09349	0.12865	0.99953
orf19.1121	Ca21chr5_C_albicans_SC5314:825620-826442	-0.127209	0.6035	0.999577	0.0428218	0.9193	0.999191	0.0308897	0.9372	0.99955	-0.257903	0.5377	0.999339	-0.243609	0.54395	0.9995	-0.296873	0.4828	0.99953
orf19.1122	Ca21chr5_C_albicans_SC5314:824263-825106	-0.147022	1	1	1.72627	1	1	-1.89947	1	1	-1.87464	1	1	-0.750505	1	1	-1.64821	1	1
orf19.1123	Ca21chr5_C_albicans_SC5314:823513-823867	-2.96529	1	1	-2.14967	1	1	-1.45476	1	1	#NAME?	0.0024	0.327167	-2.63029	0.1533	0.9995	-2.24816	0.20565	0.99953
orf19.1124	Ca21chr5_C_albicans_SC5314:822547-823432	0.117053	0.718	0.999577	0.484456	0.413	0.999191	-0.108399	0.8366	0.99955	-0.104772	0.848	0.999339	0.0100636	0.98455	0.9995	-0.0510196	0.9233	0.99953
orf19.1124.2	Ca21chr5_C_albicans_SC5314:821335-822235	-0.267401	0.2696	0.999577	-0.416759	0.32215	0.999191	0.0665739	0.85255	0.99955	-0.123122	0.7664	0.999339	-0.138541	0.7356	0.9995	0.238216	0.5419	0.99953
orf19.113	Ca21chr6_C_albicans_SC5314:209463-210363	0.392483	1	1	-1.30544	1	1	0.35299	1	1	1.41999	0.09585	0.999339	0.339109	1	1	1.39627	1	1
orf19.1133	Ca21chr1_C_albicans_SC5314:767141-771005	-0.0684648	0.7085	0.999577	-0.186836	0.5765	0.999191	-0.131416	0.67135	0.99955	0.0916941	0.7743	0.999339	-0.0516347	0.87105	0.9995	0.121827	0.6915	0.99953
orf19.1135	Ca21chr1_C_albicans_SC5314:2585658-2588094	-0.0564082	0.77575	0.999577	-0.307809	0.3726	0.999191	-0.0765746	0.8215	0.99955	0.0778284	0.81495	0.999339	-0.109293	0.7423	0.9995	-0.0362008	0.91465	0.99953
orf19.1136	Ca21chr1_C_albicans_SC5314:2584946-2585384	-0.0232481	0.9294	0.999577	-0.443953	0.3133	0.999191	0.0416913	0.92205	0.99955	0.37188	0.3637	0.999339	-0.322228	0.43855	0.9995	-0.0700654	0.868	0.99953
orf19.1137	Ca21chr1_C_albicans_SC5314:2584209-2584884	-0.0505089	0.83095	0.999577	-0.622046	0.1292	0.999191	-0.441668	0.2371	0.99955	0.359707	0.36885	0.999339	-0.114569	0.7807	0.9995	0.0196974	0.95865	0.99953
orf19.1139	Ca21chr1_C_albicans_SC5314:2578161-2581086	-0.0227936	0.90435	0.999577	-0.0042313	0.9897	0.999191	-0.0853499	0.7966	0.99955	-0.110308	0.73815	0.999339	0.0208477	0.94935	0.9995	0.0619093	0.84025	0.99953
orf19.114	Ca21chr6_C_albicans_SC5314:211848-212847	0.0915561	0.70405	0.999577	-0.149774	0.72435	0.999191	-0.174741	0.6682	0.99955	-0.239659	0.54545	0.999339	-0.0313824	0.93725	0.9995	0.0567733	0.8874	0.99953
orf19.1140	Ca21chr1_C_albicans_SC5314:2576963-2577590	0.160677	0.39615	0.999577	-0.320261	0.3283	0.999191	-0.123348	0.7039	0.99955	0.0708921	0.8256	0.999339	-0.28372	0.3907	0.9995	-0.00991982	0.9767	0.99953
orf19.1142	Ca21chr1_C_albicans_SC5314:2574823-2576743	-0.0788476	0.6955	0.999577	0.216629	0.5374	0.999191	0.0799228	0.8117	0.99955	-0.269193	0.42505	0.999339	-0.131716	0.70675	0.9995	-0.317162	0.3526	0.99953
orf19.1143	Ca21chr1_C_albicans_SC5314:2572639-2573824	-0.148494	0.46435	0.999577	-0.281209	0.42155	0.999191	-0.216741	0.5222	0.99955	0.314224	0.3618	0.999339	0.0410505	0.90525	0.9995	0.205052	0.54425	0.99953
orf19.1144	Ca21chr1_C_albicans_SC5314:2568843-2572209	-0.0665029	0.7442	0.999577	-0.296029	0.416	0.999191	-0.237468	0.49545	0.99955	0.116874	0.73815	0.999339	-0.04799	0.89745	0.9995	0.0175461	0.95605	0.99953
orf19.1146	Ca21chr1_C_albicans_SC5314:2568242-2568611	-0.102853	0.66465	0.999577	0.067179	0.87245	0.999191	-0.211794	0.58495	0.99955	-0.189137	0.62015	0.999339	-0.0356084	0.93245	0.9995	-0.0749083	0.8461	0.99953
orf19.1148	Ca21chr1_C_albicans_SC5314:2564786-2565578	0.303768	1	1	-0.342817	1	1	0.937196	1	1	-0.265582	1	1	-0.337861	1	1	0.685524	1	1
orf19.1149	Ca21chr1_C_albicans_SC5314:2562714-2563794	-0.186284	0.3767	0.999577	-0.0525745	0.88445	0.999191	-0.0521109	0.88305	0.99955	-0.167415	0.66265	0.999339	-0.0351759	0.9211	0.9995	-0.0793109	0.81815	0.99953
orf19.115	Ca21chr6_C_albicans_SC5314:213047-213969	0.258686	0.32785	0.999577	-0.245788	0.59845	0.999191	-0.407652	0.3231	0.99955	0.394463	0.3544	0.999339	0.0101715	0.98325	0.9995	0.169469	0.6968	0.99953
orf19.1150	Ca21chr1_C_albicans_SC5314:2561058-2562477	0.369449	0.10925	0.985948	-0.206581	0.60055	0.999191	-0.038328	0.91775	0.99955	0.303494	0.42075	0.999339	0.115205	0.7567	0.9995	0.284363	0.41595	0.99953
orf19.1150.1	Ca21chr1_C_albicans_SC5314:2559261-2559483	-0.0957577	0.82665	0.999577	0.0578296	0.92705	0.999191	-0.478462	0.48945	0.99955	0.0549579	0.92575	0.999339	0.210813	0.73475	0.9995	-0.373457	0.5771	0.99953
orf19.1152	Ca21chr1_C_albicans_SC5314:2558394-2559192	-0.254428	0.1712	0.999577	0.217789	0.51025	0.999191	0.183952	0.56075	0.99955	-0.546308	0.0914	0.999339	-0.27396	0.39485	0.9995	-0.477919	0.13225	0.99953
orf19.1153	Ca21chr1_C_albicans_SC5314:2555880-2557587	-0.413624	0.04425	0.726667	-0.542796	0.11825	0.999191	-0.414307	0.22005	0.99955	-0.242358	0.47415	0.999339	-0.480396	0.16295	0.9995	-0.402683	0.2353	0.99953
orf19.1154	Ca21chr1_C_albicans_SC5314:2554316-2554790	0.0547157	0.8571	0.999577	-0.0506522	0.9303	0.999191	-0.139824	0.7864	0.99955	0.368907	0.49195	0.999339	0.158676	0.75945	0.9995	0.214554	0.66275	0.99953
orf19.1155	Ca21chr1_C_albicans_SC5314:2552728-2553583	-0.0131731	0.9451	0.999577	0.141814	0.67655	0.999191	0.0766372	0.81635	0.99955	-0.226029	0.4935	0.999339	-0.0666925	0.84275	0.9995	-0.216229	0.52045	0.99953
orf19.1156	Ca21chr1_C_albicans_SC5314:2551128-2552283	1.16932	1	1	1.23984	1	1	1.091	1	1	1.20201	1	1	1.34385	1	1	1.36156	1	1
orf19.1158	Ca21chr1_C_albicans_SC5314:2550176-2551070	-0.445145	0.18795	0.999577	-0.270396	0.64885	0.999191	-0.245127	0.65965	0.99955	-0.389305	0.49785	0.999339	-0.232487	0.68195	0.9995	-0.274145	0.62455	0.99953
orf19.1159	Ca21chr1_C_albicans_SC5314:2548478-2549999	0.214047	0.30215	0.999577	0.512254	0.1312	0.999191	0.165243	0.6199	0.99955	0.0811437	0.8199	0.999339	0.603997	0.08515	0.9995	0.213605	0.5415	0.99953
orf19.1160	Ca21chr1_C_albicans_SC5314:2547773-2548421	-0.215652	0.29185	0.999577	0.09334	0.7919	0.999191	-0.0211776	0.9481	0.99955	-0.411145	0.22405	0.999339	-0.213323	0.5153	0.9995	-0.318184	0.32965	0.99953
orf19.1161	Ca21chr1_C_albicans_SC5314:2542331-2547464	-0.231674	0.30725	0.999577	-0.216263	0.58975	0.999191	-0.113716	0.77445	0.99955	-0.176528	0.6591	0.999339	-0.1619	0.6764	0.9995	-0.111407	0.78235	0.99953
orf19.1162	Ca21chr1_C_albicans_SC5314:2541436-2541814	0.0562173	0.79185	0.999577	0.0904181	0.80905	0.999191	-0.180252	0.60825	0.99955	0.281137	0.4226	0.999339	0.255256	0.48005	0.9995	-0.12304	0.72355	0.99953
orf19.1162.1	Ca21chr1_C_albicans_SC5314:2540597-2541211	0.0424589	0.8972	0.999577	0.26401	0.65655	0.999191	0.124471	0.8183	0.99955	-0.128275	0.80785	0.999339	0.06298	0.90485	0.9995	-0.210345	0.6966	0.99953
orf19.1163	Ca21chr1_C_albicans_SC5314:2539344-2540436	0.378689	0.0781	0.877754	0.574498	0.1079	0.999191	0.215763	0.53865	0.99955	0.306399	0.38455	0.999339	0.39147	0.28285	0.9995	0.259662	0.4501	0.99953
orf19.1164	Ca21chr1_C_albicans_SC5314:2538598-2539159	-0.156429	0.40845	0.999577	0.0223242	0.9489	0.999191	0.0318823	0.9178	0.99955	-0.292477	0.38865	0.999339	-0.106015	0.7479	0.9995	-0.0864542	0.78415	0.99953
orf19.1166	Ca21chr1_C_albicans_SC5314:2534208-2538201	-0.157997	0.4961	0.999577	-0.0307991	0.93745	0.999191	-0.08553	0.816	0.99955	-0.225706	0.55335	0.999339	-0.106235	0.777	0.9995	-0.101119	0.7858	0.99953
orf19.1167	Ca21chr1_C_albicans_SC5314:2532457-2533618	-0.198889	0.5994	0.999577	-0.488621	0.4151	0.999191	-0.055705	0.92465	0.99955	-0.182972	0.7639	0.999339	-0.410433	0.4949	0.9995	0.0361899	0.94995	0.99953
orf19.1168	Ca21chr1_C_albicans_SC5314:2531360-2531948	0.171084	0.39495	0.999577	-0.166493	0.62515	0.999191	-0.201748	0.54935	0.99955	0.370802	0.26505	0.999339	0.120765	0.71335	0.9995	0.239461	0.4661	0.99953
orf19.1169	Ca21chr1_C_albicans_SC5314:2529626-2530577	0.404363	0.11075	0.990805	-0.0629348	0.8877	0.999191	0.196913	0.6351	0.99955	0.4244	0.30485	0.999339	0.139692	0.7423	0.9995	0.114136	0.77445	0.99953
orf19.117	Ca21chr6_C_albicans_SC5314:214610-216203	0.0274784	0.88295	0.999577	-0.221726	0.504	0.999191	-0.250422	0.422	0.99955	0.02322	0.9429	0.999339	-0.131157	0.67965	0.9995	-0.0690143	0.8263	0.99953
orf19.1170	Ca21chr1_C_albicans_SC5314:2528537-2529344	0.143036	0.4744	0.999577	-0.352463	0.31295	0.999191	-0.111432	0.74275	0.99955	0.501748	0.13255	0.999339	0.0945782	0.7763	0.9995	0.170262	0.6163	0.99953
orf19.1171	Ca21chr1_C_albicans_SC5314:2524802-2527061	0.527698	1	1	-0.00899658	1	1	0.669846	1	1	0.060156	1	1	-0.339265	1	1	0.136944	1	1
orf19.1177	Ca21chr6_C_albicans_SC5314:21615-22896	-0.159457	0.39255	0.999577	-0.155863	0.6463	0.999191	-0.0804106	0.79475	0.99955	0.0216313	0.94575	0.999339	-0.0758185	0.8137	0.9995	-0.0311411	0.9206	0.99953
orf19.1178	Ca21chr6_C_albicans_SC5314:20919-21525	-0.153049	0.67965	0.999577	-0.513139	0.39435	0.999191	-0.0813889	0.8934	0.99955	-0.0495172	0.92865	0.999339	-0.0446788	0.9364	0.9995	0.0880632	0.8798	0.99953
orf19.1179	Ca21chr6_C_albicans_SC5314:22908-23241	-0.116094	0.6154	0.999577	0.00698379	0.98685	0.999191	-0.0749983	0.8465	0.99955	-0.215547	0.57785	0.999339	-0.0895266	0.825	0.9995	-0.0956445	0.7902	0.99953
orf19.118	Ca21chr6_C_albicans_SC5314:218252-219563	-0.106865	0.5739	0.999577	0.449278	0.1902	0.999191	0.412546	0.2175	0.99955	-0.475552	0.1507	0.999339	-0.0829241	0.79895	0.9995	-0.239547	0.46745	0.99953
orf19.1180	Ca21chr6_C_albicans_SC5314:23429-24677	-0.0837741	0.66675	0.999577	-0.0448143	0.88955	0.999191	0.0809389	0.80305	0.99955	-0.0732125	0.81645	0.999339	-0.018498	0.9557	0.9995	0.0366171	0.9083	0.99953
orf19.1181	Ca21chr6_C_albicans_SC5314:24884-26861	-0.248116	0.48745	0.999577	0.0460766	0.93925	0.999191	-0.0954617	0.86415	0.99955	-0.430742	0.4701	0.999339	-0.216121	0.70815	0.9995	-0.344283	0.54595	0.99953
orf19.1182	Ca21chr6_C_albicans_SC5314:24884-26861	-0.0616881	0.80485	0.999577	-0.112228	0.79405	0.999191	-0.0629142	0.8745	0.99955	-0.0389668	0.92865	0.999339	-0.0164775	0.9703	0.9995	-0.0537087	0.8967	0.99953
orf19.1183	Ca21chr6_C_albicans_SC5314:27004-28651	-0.22395	0.24585	0.999577	-0.15579	0.6378	0.999191	-0.0536446	0.86725	0.99955	-0.351705	0.27575	0.999339	-0.196381	0.56125	0.9995	-0.235035	0.46465	0.99953
orf19.1185	Ca21chr6_C_albicans_SC5314:28820-29930	-0.0306819	0.8861	0.999577	-0.0335334	0.92485	0.999191	-0.24027	0.4823	0.99955	0.0854735	0.80275	0.999339	0.100038	0.7733	0.9995	0.023878	0.94635	0.99953
orf19.1186	Ca21chr6_C_albicans_SC5314:30103-30796	0.0877138	0.68395	0.999577	0.0852352	0.8183	0.999191	0.0441681	0.90095	0.99955	0.0580437	0.8734	0.999339	0.0831344	0.8194	0.9995	-0.0414498	0.90875	0.99953
orf19.1187	Ca21chr6_C_albicans_SC5314:32571-35133	-0.206825	0.3934	0.999577	-0.08806	0.82945	0.999191	-0.171963	0.6868	0.99955	-0.12792	0.7661	0.999339	-0.0470188	0.91045	0.9995	-0.0631668	0.88385	0.99953
orf19.1189	Ca21chr6_C_albicans_SC5314:39778-41833	-0.166157	0.45245	0.999577	-0.292775	0.5014	0.999191	-0.470976	0.21825	0.99955	-0.201686	0.5987	0.999339	-0.177205	0.653	0.9995	-0.269584	0.48095	0.99953
orf19.119	Ca21chr6_C_albicans_SC5314:219810-220608	0.308461	0.31255	0.999577	0.686905	0.21735	0.999191	0.3282	0.5091	0.99955	0.17172	0.72855	0.999339	0.174164	0.7281	0.9995	0.00800126	0.9857	0.99953
orf19.1190	Ca21chr6_C_albicans_SC5314:43851-46683	-0.323588	0.11805	0.999577	-0.176121	0.62145	0.999191	-0.111127	0.75205	0.99955	-0.282175	0.40095	0.999339	-0.196455	0.59055	0.9995	-0.259194	0.45535	0.99953
orf19.1191	Ca21chr6_C_albicans_SC5314:47176-49597	-0.219577	0.2427	0.999577	-0.125869	0.71885	0.999191	-0.127	0.68505	0.99955	-0.121585	0.7101	0.999339	-0.0706768	0.83135	0.9995	-0.079912	0.79755	0.99953
orf19.1192	Ca21chr6_C_albicans_SC5314:49649-53930	0.0742503	0.69125	0.999577	0.00156182	0.9972	0.999191	-0.0990851	0.75275	0.99955	0.0714196	0.83095	0.999339	0.0530383	0.86845	0.9995	0.00317277	0.9923	0.99953
orf19.1193	Ca21chr6_C_albicans_SC5314:54386-56126	-0.18308	0.412	0.999577	0.32883	0.44035	0.999191	0.0366697	0.9227	0.99955	-0.368992	0.3481	0.999339	0.0225734	0.95265	0.9995	-0.238384	0.5473	0.99953
orf19.1195	Ca21chr6_C_albicans_SC5314:57657-60009	0.449261	0.01575	0.460807	0.589001	0.086	0.999191	0.36905	0.2372	0.99955	0.359372	0.26695	0.999339	0.635537	0.0468	0.9995	0.405334	0.1937	0.99953
orf19.1196	Ca21chr6_C_albicans_SC5314:60916-63502	0.188239	0.39395	0.999577	-0.155978	0.6735	0.999191	-0.141387	0.703	0.99955	0.047887	0.89185	0.999339	0.114026	0.7633	0.9995	0.116679	0.7406	0.99953
orf19.1198	Ca21chr6_C_albicans_SC5314:63693-64239	-0.210394	0.35185	0.999577	-0.22187	0.5636	0.999191	-0.0770302	0.83735	0.99955	0.0783832	0.8302	0.999339	-0.115024	0.77195	0.9995	-0.0733691	0.85075	0.99953
orf19.1199	Ca21chr6_C_albicans_SC5314:64484-66035	0.0671934	0.7899	0.999577	-0.0986891	0.813	0.999191	-0.0368015	0.93195	0.99955	0.118843	0.7524	0.999339	0.0586046	0.8936	0.9995	0.154012	0.69415	0.99953
orf19.120	Ca21chr6_C_albicans_SC5314:220894-221668	0.511329	0.272	0.999577	1.09341	0.141	0.999191	0.801221	0.2656	0.99955	-0.184504	0.7806	0.999339	0.423963	0.50375	0.9995	0.517094	0.44725	0.99953
orf19.1200	Ca21chr6_C_albicans_SC5314:66499-67495	-0.0523833	0.80585	0.999577	-0.336288	0.3606	0.999191	-0.256877	0.46735	0.99955	0.467789	0.18365	0.999339	0.15449	0.6597	0.9995	0.126133	0.7216	0.99953
orf19.1201	Ca21chr6_C_albicans_SC5314:67550-69041	0.0170695	0.9246	0.999577	0.228923	0.49715	0.999191	0.0850737	0.78705	0.99955	0.0674089	0.83355	0.999339	0.06287	0.8485	0.9995	-0.0494254	0.8725	0.99953
orf19.1202	Ca21chr6_C_albicans_SC5314:69087-70422	-0.0502603	0.8131	0.999577	-0.379384	0.2963	0.999191	-0.325303	0.35305	0.99955	0.232762	0.50595	0.999339	-0.103169	0.768	0.9995	-0.00900768	0.97905	0.99953
orf19.1203	Ca21chr6_C_albicans_SC5314:70651-73882	-0.164147	0.38325	0.999577	-0.158255	0.6487	0.999191	-0.0784973	0.80145	0.99955	-0.160522	0.6108	0.999339	-0.0568586	0.86295	0.9995	-0.0492455	0.87975	0.99953
orf19.1203.1	Ca21chr6_C_albicans_SC5314:74161-74505	-0.194544	0.4102	0.999577	0.312742	0.4477	0.999191	-0.207032	0.6008	0.99955	-0.348859	0.3664	0.999339	-0.133165	0.7423	0.9995	-0.441067	0.2597	0.99953
orf19.1204	Ca21chr6_C_albicans_SC5314:74638-76177	-0.0834744	0.6549	0.999577	-0.327117	0.3295	0.999191	-0.165391	0.6022	0.99955	0.125148	0.6966	0.999339	-0.135614	0.66975	0.9995	0.0161491	0.96315	0.99953
orf19.1207	Ca21chr4_C_albicans_SC5314:847294-847627	-0.287762	0.5964	0.999577	1.42753	0.17795	0.999191	-0.689198	0.3677	0.99955	-0.681308	0.41075	0.999339	-0.0545761	0.9437	0.9995	-0.216602	0.79175	0.99953
orf19.1208	Ca21chr4_C_albicans_SC5314:849771-850833	-0.220158	0.40025	0.999577	-0.440569	0.34305	0.999191	-0.134807	0.7604	0.99955	0.00108346	0.9925	0.999339	-0.25056	0.5697	0.9995	-0.125965	0.7706	0.99953
orf19.121	Ca21chr6_C_albicans_SC5314:221694-222243	0.240987	0.3575	0.999577	-0.255854	0.5687	0.999191	-0.0125262	0.9747	0.99955	0.650111	0.13585	0.999339	0.13067	0.7655	0.9995	0.561799	0.1776	0.99953
orf19.1210	Ca21chr6_C_albicans_SC5314:892797-894330	-0.0934692	0.63295	0.999577	0.0492624	0.8803	0.999191	0.148783	0.64695	0.99955	-0.202493	0.5332	0.999339	-0.0580569	0.8603	0.9995	0.0044561	0.98845	0.99953
orf19.1212	Ca21chr6_C_albicans_SC5314:890241-891648	-0.0379976	0.8416	0.999577	0.306492	0.35175	0.999191	0.0829006	0.79235	0.99955	-0.214169	0.5088	0.999339	0.0272506	0.9327	0.9995	-0.0581672	0.8604	0.99953
orf19.1214	Ca21chr6_C_albicans_SC5314:886676-888020	0.0853047	0.6509	0.999577	-0.167625	0.6283	0.999191	-0.155117	0.62685	0.99955	0.233984	0.4803	0.999339	0.0222731	0.94275	0.9995	0.0307272	0.9263	0.99953
orf19.1215	Ca21chr6_C_albicans_SC5314:884296-885640	0.566521	0.18105	0.999577	-0.061793	0.92565	0.999191	0.00582172	0.9749	0.99955	0.133231	0.8461	0.999339	0.0208881	0.98105	0.9995	0.116714	0.85015	0.99953
orf19.1217	Ca21chr6_C_albicans_SC5314:881559-884196	0.0279692	0.8893	0.999577	-0.180882	0.60525	0.999191	-0.107026	0.7529	0.99955	0.2693	0.4166	0.999339	-0.000413108	0.999	0.9995	0.137085	0.68575	0.99953
orf19.1219	Ca21chr6_C_albicans_SC5314:879845-881048	-0.179449	0.33615	0.999577	-0.227876	0.4964	0.999191	-0.0703814	0.8284	0.99955	-0.0965589	0.76345	0.999339	-0.183853	0.5701	0.9995	-0.0578174	0.85565	0.99953
orf19.122	Ca21chr6_C_albicans_SC5314:224426-226331	0.0422969	0.82145	0.999577	0.144021	0.67625	0.999191	0.0522633	0.8705	0.99955	-0.11009	0.74035	0.999339	-0.0236054	0.9433	0.9995	-0.0829264	0.7954	0.99953
orf19.1220	Ca21chr6_C_albicans_SC5314:878041-879364	0.042021	0.8276	0.999577	-0.36314	0.31565	0.999191	-0.220455	0.51425	0.99955	0.0341742	0.91905	0.999339	-0.159549	0.64315	0.9995	-0.0254383	0.9405	0.99953
orf19.1221	Ca21chr6_C_albicans_SC5314:876483-877821	0.0623667	0.7525	0.999577	-0.350701	0.30395	0.999191	-0.30763	0.3384	0.99955	0.0686342	0.8317	0.999339	-0.16377	0.6258	0.9995	-0.180837	0.5775	0.99953
orf19.1223	Ca21chr2_C_albicans_SC5314:1357901-1360034	0.180009	0.33865	0.999577	-0.184889	0.5732	0.999191	-0.0727189	0.8236	0.99955	0.325908	0.3062	0.999339	0.119901	0.71535	0.9995	0.228265	0.4826	0.99953
orf19.1224	Ca21chr2_C_albicans_SC5314:1365217-1366075	0.33291	0.1181	0.999577	0.800243	0.02465	0.999191	0.693816	0.05475	0.99955	-0.092915	0.79195	0.999339	0.613082	0.08905	0.9995	0.519487	0.13165	0.99953
orf19.1225	Ca21chr2_C_albicans_SC5314:1367052-1367676	0.276784	0.2985	0.999577	-0.469394	0.2659	0.999191	-0.202178	0.64355	0.99955	0.343306	0.40895	0.999339	-0.0119812	0.9784	0.9995	0.00938823	0.97955	0.99953
orf19.1227	Ca21chr1_C_albicans_SC5314:1666502-1667093	0.487207	1	1	-1.19166	1	1	0.213998	1	1	inf	1	1	inf	1	1	inf	1	1
orf19.1228	Ca21chr1_C_albicans_SC5314:1668205-1669300	0.349922	0.0839	0.894109	0.0944412	0.7891	0.999191	0.0975802	0.7699	0.99955	0.0331101	0.9181	0.999339	0.194094	0.5707	0.9995	0.200887	0.5535	0.99953
orf19.1229	Ca21chr1_C_albicans_SC5314:1669827-1672965	0.0440941	0.8197	0.999577	-0.132074	0.7043	0.999191	-0.201052	0.5446	0.99955	0.299419	0.35325	0.999339	0.181025	0.5787	0.9995	0.114663	0.71325	0.99953
orf19.123	Ca21chr6_C_albicans_SC5314:226996-227629	-0.333478	0.2218	0.999577	0.310802	0.496	0.999191	-0.30349	0.5031	0.99955	-0.346006	0.45945	0.999339	0.0996453	0.82775	0.9995	-0.272825	0.5496	0.99953
orf19.1232	Ca21chr1_C_albicans_SC5314:1674240-1675356	-0.0372104	0.88955	0.999577	0.228273	0.6399	0.999191	0.0651585	0.8774	0.99955	-0.173132	0.68755	0.999339	-0.0458008	0.92745	0.9995	-0.206089	0.62915	0.99953
orf19.1233	Ca21chr1_C_albicans_SC5314:1677133-1678759	0.202109	0.35355	0.999577	0.0524522	0.8876	0.999191	0.186218	0.601	0.99955	0.0533848	0.88315	0.999339	0.0272572	0.9418	0.9995	0.133203	0.70085	0.99953
orf19.1234	Ca21chr4_C_albicans_SC5314:1204773-1206312	-0.200531	0.394	0.999577	-0.326218	0.42245	0.999191	-0.125348	0.75895	0.99955	-0.0935409	0.80925	0.999339	-0.209942	0.5946	0.9995	-0.184946	0.6268	0.99953
orf19.1235	Ca21chr4_C_albicans_SC5314:1210281-1211916	0.441844	0.03385	0.648324	0.575203	0.1229	0.999191	0.384831	0.2725	0.99955	0.42521	0.2049	0.999339	0.607761	0.07665	0.9995	0.349042	0.30835	0.99953
orf19.1236	Ca21chr4_C_albicans_SC5314:1212142-1213108	0.214211	0.34375	0.999577	-0.576018	0.17375	0.999191	-0.496688	0.2211	0.99955	0.678459	0.0982	0.999339	-0.0199069	0.95945	0.9995	0.250542	0.5409	0.99953
orf19.1237	Ca21chr4_C_albicans_SC5314:1213552-1215124	-0.172536	0.5079	0.999577	-0.0719132	0.8759	0.999191	0.0784123	0.8633	0.99955	-0.0808249	0.8615	0.999339	-0.0881301	0.8424	0.9995	-0.221094	0.60955	0.99953
orf19.1238	Ca21chr4_C_albicans_SC5314:1215527-1217104	0.0386533	0.83575	0.999577	0.0284164	0.9301	0.999191	-0.117893	0.71935	0.99955	0.00905803	0.97835	0.999339	0.0890389	0.78685	0.9995	-0.104483	0.74725	0.99953
orf19.1239	Ca21chr4_C_albicans_SC5314:1218059-1219046	-0.242322	1	1	-0.0227419	1	1	#NAME?	1	1	1.5011	1	1	-0.112958	1	1	#NAME?	1	1
orf19.124	Ca21chr6_C_albicans_SC5314:228118-229216	0.387737	0.05795	0.796655	-0.77086	0.02465	0.999191	-0.658205	0.0564	0.99955	1.06609	0.00195	0.327167	0.116956	0.7399	0.9995	0.536354	0.11295	0.99953
orf19.1240	Ca21chr4_C_albicans_SC5314:1221391-1229599	-0.202739	0.3525	0.999577	-0.126526	0.746	0.999191	-0.233222	0.50975	0.99955	-0.0923499	0.8042	0.999339	-0.0283821	0.9394	0.9995	-0.177672	0.61505	0.99953
orf19.1244	Ca21chr4_C_albicans_SC5314:1230715-1233544	0.0185537	0.9207	0.999577	-0.0601391	0.8561	0.999191	0.0400997	0.90325	0.99955	0.0725966	0.8215	0.999339	0.0469754	0.88755	0.9995	0.125939	0.69835	0.99953
orf19.1246	Ca21chr4_C_albicans_SC5314:1233892-1237024	-0.0438295	0.85225	0.999577	-0.0734139	0.85205	0.999191	-0.181908	0.6199	0.99955	-0.119416	0.771	0.999339	-0.0900159	0.8202	0.9995	-0.14372	0.7133	0.99953
orf19.1247	Ca21chr4_C_albicans_SC5314:1237482-1237944	0.0158316	0.9354	0.999577	-0.269817	0.45595	0.999191	-0.35463	0.3295	0.99955	0.351634	0.3407	0.999339	-0.0470383	0.89895	0.9995	-0.0785917	0.8297	0.99953
orf19.1248	Ca21chr4_C_albicans_SC5314:1238179-1239136	0.0360334	0.8617	0.999577	0.0407277	0.91305	0.999191	-0.0874029	0.80145	0.99955	0.0607637	0.8612	0.999339	0.0810559	0.8222	0.9995	0.0735753	0.8306	0.99953
orf19.1249	Ca21chr4_C_albicans_SC5314:1239205-1240045	-0.125796	0.53305	0.999577	-0.0911839	0.7925	0.999191	0.00209784	0.99705	0.99955	-0.2346	0.4938	0.999339	-0.207103	0.54785	0.9995	-0.130554	0.6922	0.99953
orf19.125	Ca21chr6_C_albicans_SC5314:229468-230692	0.544702	0.0117	0.391076	0.653863	0.0642	0.999191	0.0515498	0.8823	0.99955	-0.14724	0.6745	0.999339	0.472172	0.1625	0.9995	-0.271022	0.45045	0.99953
orf19.1250	Ca21chr4_C_albicans_SC5314:1240248-1241235	0.191767	0.2967	0.999577	-0.305442	0.36755	0.999191	-0.393847	0.21665	0.99955	0.530687	0.1018	0.999339	0.125618	0.68655	0.9995	0.171469	0.5985	0.99953
orf19.1251	Ca21chr4_C_albicans_SC5314:1241270-1243508	0.038965	0.8282	0.999577	-0.218792	0.5148	0.999191	-0.0501263	0.87285	0.99955	0.202302	0.53475	0.999339	-0.0231862	0.9454	0.9995	0.0832658	0.7921	0.99953
orf19.1252	Ca21chr4_C_albicans_SC5314:1245691-1247755	-0.0118407	0.9612	0.999577	0.0822515	0.8546	0.999191	-0.000152715	0.9995	0.99955	-0.00629549	0.98665	0.999339	0.199211	0.6445	0.9995	0.0800821	0.8477	0.99953
orf19.1253	Ca21chr4_C_albicans_SC5314:1249553-1251533	-0.0192163	0.91855	0.999577	-0.0391136	0.90795	0.999191	-0.00779072	0.98145	0.99955	-0.0756666	0.82095	0.999339	-0.0645826	0.8503	0.9995	0.131541	0.696	0.99953
orf19.1254	Ca21chr4_C_albicans_SC5314:1252052-1254341	-0.190981	0.37645	0.999577	-0.118057	0.76015	0.999191	-0.0916231	0.79935	0.99955	-0.131955	0.72525	0.999339	-0.12004	0.7437	0.9995	-0.0973584	0.78795	0.99953
orf19.1255	Ca21chr4_C_albicans_SC5314:1256316-1259235	-0.0728014	0.74465	0.999577	-0.21888	0.5816	0.999191	-0.201294	0.5963	0.99955	-0.0325528	0.9305	0.999339	-0.293904	0.4429	0.9995	-0.187378	0.62085	0.99953
orf19.1257	Ca21chr4_C_albicans_SC5314:1262778-1263111	-0.104391	0.8376	0.999577	-0.450624	0.6266	0.999191	0.129192	0.89065	0.99955	-0.203634	0.80375	0.999339	-0.49331	0.55335	0.9995	-0.0988239	0.9226	0.99953
orf19.1258	Ca21chr4_C_albicans_SC5314:1263994-1264708	0.172417	0.4329	0.999577	-0.449852	0.23815	0.999191	0.157606	0.6749	0.99955	0.316064	0.40425	0.999339	0.151408	0.68515	0.9995	0.468013	0.20445	0.99953
orf19.1259	Ca21chr4_C_albicans_SC5314:1264887-1269219	0.0348386	0.8565	0.999577	-0.0511501	0.88345	0.999191	-0.0649738	0.8505	0.99955	0.0325063	0.92245	0.999339	0.0425837	0.90105	0.9995	0.0429029	0.89765	0.99953
orf19.1260	Ca21chr4_C_albicans_SC5314:1269829-1270531	-0.185388	0.3955	0.999577	-0.0982287	0.79505	0.999191	-0.0793146	0.82315	0.99955	0.0124338	0.9715	0.999339	-0.111945	0.7526	0.9995	-0.243122	0.49215	0.99953
orf19.1261	Ca21chr4_C_albicans_SC5314:1270776-1272126	-0.250486	0.17795	0.999577	-0.214107	0.51855	0.999191	-0.329743	0.2915	0.99955	0.203304	0.527	0.999339	-0.106024	0.7419	0.9995	-0.0845484	0.7801	0.99953
orf19.1263	Ca21chr4_C_albicans_SC5314:1272356-1274639	-0.670619	0.0014	0.0824869	-0.61746	0.07895	0.999191	-0.114109	0.7218	0.99955	-0.748275	0.03215	0.951414	-0.795108	0.0283	0.9995	-0.317829	0.32485	0.99953
orf19.1264	Ca21chr4_C_albicans_SC5314:1277082-1279299	-1.14389	5e-05	0.00662841	-1.71739	5e-05	0.0489333	-0.608619	0.0623	0.99955	-1.02505	0.002	0.327167	-1.90067	5e-05	0.05895	-0.700697	0.0343	0.99953
orf19.1265	Ca21chr4_C_albicans_SC5314:1282683-1286478	-0.0172735	0.9232	0.999577	-0.139033	0.67975	0.999191	-0.0411004	0.89315	0.99955	0.0766941	0.81305	0.999339	-0.0544994	0.86505	0.9995	0.0266352	0.93045	0.99953
orf19.1266	Ca21chr4_C_albicans_SC5314:1287447-1287813	0.2057	0.56185	0.999577	0.095076	0.8721	0.999191	-0.14247	0.7992	0.99955	0.243217	0.6374	0.999339	-0.309368	0.5768	0.9995	-0.273353	0.6147	0.99953
orf19.1267	Ca21chr4_C_albicans_SC5314:1288485-1289871	0.0338149	0.8676	0.999577	-0.308106	0.3752	0.999191	-0.335001	0.30655	0.99955	0.1934	0.55295	0.999339	-0.00428481	0.99075	0.9995	-0.0360371	0.9152	0.99953
orf19.1267.1	Ca21chr4_C_albicans_SC5314:1290222-1290489	0.679635	0.00845	0.321951	0.0487729	0.91395	0.999191	-0.299193	0.48225	0.99955	1.16801	0.00765	0.570724	0.491708	0.23695	0.9995	0.543472	0.198	0.99953
orf19.1268	Ca21chr4_C_albicans_SC5314:1290701-1291043	0.19424	0.5528	0.999577	0.4583	0.39885	0.999191	0.819036	0.12885	0.99955	-0.376077	0.4838	0.999339	0.463952	0.37465	0.9995	0.425151	0.42225	0.99953
orf19.1270	Ca21chr4_C_albicans_SC5314:1291381-1293565	0.0577676	0.8157	0.999577	0.446223	0.294	0.999191	0.229697	0.562	0.99955	-0.171373	0.66355	0.999339	0.112819	0.7752	0.9995	-0.0568102	0.8864	0.99953
orf19.1272	Ca21chr4_C_albicans_SC5314:1293848-1295087	0.0533787	0.7812	0.999577	-0.0367867	0.9136	0.999191	-0.0153605	0.9611	0.99955	-0.038383	0.905	0.999339	-0.0964887	0.75805	0.9995	0.00901164	0.9782	0.99953
orf19.1273	Ca21chr4_C_albicans_SC5314:1295912-1296305	0.182487	0.37805	0.999577	-0.506718	0.18015	0.999191	-0.556864	0.1082	0.99955	0.496371	0.1515	0.999339	-0.194173	0.57895	0.9995	-0.0585441	0.8658	0.99953
orf19.1274	Ca21chr4_C_albicans_SC5314:1296852-1298544	0.152179	1	1	0.0669993	1	1	0.505199	1	1	0.290067	1	1	-0.192718	1	1	0.287043	1	1
orf19.1275	Ca21chr4_C_albicans_SC5314:1302002-1304069	-0.25921	0.237	0.999577	-0.362735	0.33415	0.999191	-0.299029	0.40185	0.99955	-0.0515917	0.88075	0.999339	-0.24433	0.5083	0.9995	-0.255435	0.47535	0.99953
orf19.1276	Ca21chr4_C_albicans_SC5314:1304539-1305046	0.156569	0.4963	0.999577	0.183497	0.6536	0.999191	0.0463323	0.90595	0.99955	0.277336	0.47885	0.999339	0.293004	0.47095	0.9995	0.157503	0.68225	0.99953
orf19.1277	Ca21chr4_C_albicans_SC5314:1305275-1306454	-0.168345	0.4342	0.999577	-0.363775	0.3385	0.999191	-0.53047	0.14355	0.99955	0.178252	0.6158	0.999339	-0.0776485	0.82825	0.9995	-0.144472	0.6899	0.99953
orf19.1279	Ca21chr5_C_albicans_SC5314:913852-915208	-0.0215141	0.91105	0.999577	0.151261	0.6537	0.999191	0.176953	0.57105	0.99955	-0.144351	0.65635	0.999339	0.00853856	0.9788	0.9995	-0.00452294	0.98795	0.99953
orf19.1280	Ca21chr5_C_albicans_SC5314:912080-912410	0.388479	0.0448	0.731984	-0.0963127	0.79765	0.999191	-0.247334	0.4606	0.99955	0.482163	0.15605	0.999339	0.156012	0.6588	0.9995	0.157664	0.6428	0.99953
orf19.1281	Ca21chr5_C_albicans_SC5314:910881-911547	-0.00401186	0.98455	0.999577	-0.201415	0.58635	0.999191	-0.344975	0.33745	0.99955	0.109633	0.7533	0.999339	-0.117374	0.7515	0.9995	-0.014345	0.96765	0.99953
orf19.1282	Ca21chr5_C_albicans_SC5314:909612-909921	0.232547	0.2379	0.999577	-0.29134	0.4095	0.999191	-0.262042	0.42735	0.99955	0.644121	0.0607	0.999339	0.294134	0.39685	0.9995	0.453809	0.1675	0.99953
orf19.1283	Ca21chr5_C_albicans_SC5314:902167-909145	0.162385	0.39815	0.999577	0.106431	0.7518	0.999191	-0.0589031	0.8554	0.99955	0.193669	0.5527	0.999339	0.198771	0.5595	0.9995	0.0676293	0.8325	0.99953
orf19.1285	Ca21chr5_C_albicans_SC5314:899326-902122	-0.32571	0.10865	0.985904	-0.39825	0.2591	0.999191	-0.372988	0.2659	0.99955	-0.237102	0.489	0.999339	-0.354676	0.29785	0.9995	-0.309691	0.35575	0.99953
orf19.1286	Ca21chr5_C_albicans_SC5314:896483-896840	0.149658	1	1	0.562221	1	1	-0.868479	1	1	0.67597	1	1	-0.324605	1	1	-1.58153	1	1
orf19.1287	Ca21chr5_C_albicans_SC5314:891566-892709	0.342359	0.19005	0.999577	-0.201197	0.67315	0.999191	-0.313527	0.45085	0.99955	0.705629	0.10285	0.999339	0.271431	0.54565	0.9995	0.209588	0.624	0.99953
orf19.1288	Ca21chr3_C_albicans_SC5314:157975-160696	-0.235325	0.245	0.999577	0.200924	0.58095	0.999191	-0.946819	0.004	0.99955	-0.486598	0.1274	0.999339	0.243663	0.50175	0.9995	-0.292964	0.36535	0.99953
orf19.1289	Ca21chr3_C_albicans_SC5314:162856-165169	-0.0475431	0.8052	0.999577	-0.0166475	0.961	0.999191	0.0423309	0.89215	0.99955	-0.126804	0.6888	0.999339	-0.103384	0.7599	0.9995	-0.139406	0.6666	0.99953
orf19.1290	Ca21chr4_C_albicans_SC5314:1154755-1156606	-0.344993	0.0759	0.871512	0.0168782	0.96	0.999191	-0.187901	0.5603	0.99955	-0.421618	0.20815	0.999339	-0.21478	0.50935	0.9995	-0.503127	0.13435	0.99953
orf19.1291	Ca21chr4_C_albicans_SC5314:1151752-1154221	0.145858	0.4873	0.999577	0.36691	0.30935	0.999191	0.197996	0.5785	0.99955	0.163871	0.63555	0.999339	0.389501	0.295	0.9995	0.285048	0.4208	0.99953
orf19.1295	Ca21chr2_C_albicans_SC5314:1350990-1354350	0.108299	0.6852	0.999577	0.221855	0.6176	0.999191	0.069476	0.8812	0.99955	0.105577	0.81825	0.999339	0.204651	0.65035	0.9995	0.0916636	0.852	0.99953
orf19.1296	Ca21chr2_C_albicans_SC5314:1354670-1356380	0.0016003	0.99615	0.999577	-0.0786378	0.85665	0.999191	-0.35599	0.37205	0.99955	-0.00723797	0.9839	0.999339	-0.153706	0.6943	0.9995	-0.311235	0.43755	0.99953
orf19.1297	Ca21chr4_C_albicans_SC5314:807451-809647	-0.21287	0.3051	0.999577	0.0755799	0.8345	0.999191	0.074411	0.8334	0.99955	-0.294803	0.3906	0.999339	-0.0451526	0.8954	0.9995	-0.121295	0.73225	0.99953
orf19.1298	Ca21chr4_C_albicans_SC5314:803781-806316	0.108302	0.55785	0.999577	-0.117611	0.7275	0.999191	-0.0809515	0.79395	0.99955	0.220678	0.48905	0.999339	0.0578115	0.85185	0.9995	0.093471	0.76285	0.99953
orf19.1299	Ca21chr4_C_albicans_SC5314:802436-803744	0.158647	0.42465	0.999577	-0.683881	0.0469	0.999191	-0.472691	0.1475	0.99955	1.00793	0.0024	0.327167	0.259526	0.46225	0.9995	0.554812	0.101	0.99953
orf19.130	Ca21chr6_C_albicans_SC5314:232295-236909	-0.0721608	0.69725	0.999577	-0.449972	0.1788	0.999191	-0.153694	0.6184	0.99955	0.109661	0.7363	0.999339	-0.131625	0.67705	0.9995	0.0180519	0.9518	0.99953
orf19.1300	Ca21chr4_C_albicans_SC5314:800827-802162	1.16178	5e-05	0.00662841	1.16944	0.0003	0.2202	0.801616	0.01325	0.99955	0.872108	0.0063	0.501361	1.28	0.00015	0.147375	0.812905	0.01165	0.99953
orf19.1301	Ca21chr4_C_albicans_SC5314:800216-800711	0.664632	0.0086	0.322833	-0.797998	0.0608	0.999191	-0.828466	0.0418	0.99955	1.48547	0.00035	0.121244	0.105667	0.78185	0.9995	0.307544	0.44585	0.99953
orf19.1302	Ca21chr4_C_albicans_SC5314:798827-799478	-2.21916	1	1	-1.41765	1	1	inf	1	1	#NAME?	1	1	-1.64738	1	1	-0.470276	1	1
orf19.1303	Ca21chr4_C_albicans_SC5314:796687-797872	-0.0116388	0.95465	0.999577	0.282829	0.4135	0.999191	0.246074	0.47545	0.99955	-0.242329	0.46075	0.999339	0.0789928	0.8175	0.9995	-0.0465341	0.8899	0.99953
orf19.1304	Ca21chr4_C_albicans_SC5314:795662-796577	-0.0215014	0.9177	0.999577	-0.159585	0.6504	0.999191	0.0429606	0.90035	0.99955	0.167579	0.6157	0.999339	-0.0776193	0.8281	0.9995	0.171174	0.6148	0.99953
orf19.1305	Ca21chr4_C_albicans_SC5314:794100-795450	0.680634	0.0009	0.061043	0.0847243	0.8145	0.999191	0.0425942	0.89925	0.99955	0.677775	0.0593	0.999339	0.474164	0.16065	0.9995	0.389915	0.245	0.99953
orf19.1306	Ca21chr4_C_albicans_SC5314:792533-793544	0.012419	0.9469	0.999577	-0.293222	0.37235	0.999191	-0.193571	0.53635	0.99955	0.2315	0.479	0.999339	0.00823178	0.98035	0.9995	0.270625	0.4059	0.99953
orf19.1307	Ca21chr4_C_albicans_SC5314:790522-792025	-0.726136	0.0167	0.475176	-0.672252	0.21625	0.999191	-0.692394	0.1631	0.99955	-0.448253	0.351	0.999339	-1.07374	0.05125	0.9995	-0.775728	0.113	0.99953
orf19.1308	Ca21chr4_C_albicans_SC5314:788713-790459	-0.166884	0.3734	0.999577	0.0184677	0.95345	0.999191	0.102291	0.74705	0.99955	-0.369464	0.24655	0.999339	-0.176371	0.60315	0.9995	-0.0292296	0.92325	0.99953
orf19.1309	Ca21chr4_C_albicans_SC5314:787554-787968	-0.105096	0.7382	0.999577	-0.248245	0.59985	0.999191	-0.259881	0.60015	0.99955	0.146268	0.76025	0.999339	-0.0189251	0.9698	0.9995	-0.0685809	0.88595	0.99953
orf19.131	Ca21chr6_C_albicans_SC5314:237111-237786	0.428695	0.1363	0.999577	-0.159587	0.7253	0.999191	-0.218611	0.64885	0.99955	0.666023	0.142	0.999339	0.299556	0.5359	0.9995	0.239361	0.597	0.99953
orf19.131.2	Ca21chr6_C_albicans_SC5314:237905-238318	-0.0517077	0.8306	0.999577	-0.244359	0.5676	0.999191	-0.145106	0.7149	0.99955	0.128326	0.74065	0.999339	-0.163697	0.679	0.9995	-0.0308876	0.93845	0.99953
orf19.1310	Ca21chr4_C_albicans_SC5314:782924-787132	-0.0202356	0.946	0.999577	-0.0348094	0.94825	0.999191	0.0691838	0.89355	0.99955	0.0248214	0.96135	0.999339	0.0416542	0.93735	0.9995	0.149238	0.76885	0.99953
orf19.1311	Ca21chr4_C_albicans_SC5314:782924-787132	-0.0066183	0.97775	0.999577	0.0224116	0.961	0.999191	0.146949	0.7196	0.99955	-0.122613	0.7734	0.999339	0.0689684	0.8677	0.9995	0.0725513	0.85765	0.99953
orf19.1313	Ca21chr4_C_albicans_SC5314:773034-774255	0.115077	0.63865	0.999577	-0.0141304	0.97375	0.999191	0.294218	0.44195	0.99955	0.0261178	0.94615	0.999339	0.00391846	0.99415	0.9995	0.0482325	0.89715	0.99953
orf19.1314	Ca21chr4_C_albicans_SC5314:770677-772087	-0.224725	0.25805	0.999577	-0.207559	0.5477	0.999191	-0.0541323	0.873	0.99955	-0.221966	0.5081	0.999339	-0.292716	0.4082	0.9995	-0.309176	0.35015	0.99953
orf19.1317	Ca21chr4_C_albicans_SC5314:766951-769486	0.0531086	0.76925	0.999577	-0.330015	0.31975	0.999191	-0.209808	0.4963	0.99955	0.194453	0.5414	0.999339	-0.180671	0.57035	0.9995	0.00235778	0.9932	0.99953
orf19.1318	Ca21chr4_C_albicans_SC5314:765746-766820	0.201402	0.37785	0.999577	-0.168412	0.66765	0.999191	0.047122	0.89455	0.99955	0.318689	0.403	0.999339	0.100653	0.78405	0.9995	0.215974	0.5578	0.99953
orf19.132	Ca21chr6_C_albicans_SC5314:238420-240202	-0.0429093	0.82765	0.999577	-0.157377	0.65015	0.999191	-0.187438	0.5682	0.99955	0.321853	0.34715	0.999339	0.136917	0.68805	0.9995	0.109023	0.73655	0.99953
orf19.1321	Ca21chr4_C_albicans_SC5314:762938-764843	0.343129	1	1	-0.280477	1	1	0.623067	1	1	0.208873	1	1	0.366371	1	1	-0.0692548	1	1
orf19.1323	Ca21chr4_C_albicans_SC5314:758542-760858	0.030112	0.87165	0.999577	-0.212179	0.5205	0.999191	-0.0605315	0.8466	0.99955	0.24688	0.44535	0.999339	0.0769559	0.809	0.9995	0.181161	0.5568	0.99953
orf19.1324	Ca21chr4_C_albicans_SC5314:755389-758362	-0.0458444	0.80445	0.999577	-0.186974	0.57265	0.999191	-0.155647	0.6306	0.99955	0.24205	0.4549	0.999339	0.0100423	0.97465	0.9995	0.0872927	0.7826	0.99953
orf19.1325	Ca21chr4_C_albicans_SC5314:752970-754731	-0.0277713	0.9001	0.999577	0.22641	0.56495	0.999191	0.211505	0.6034	0.99955	-0.0878808	0.8116	0.999339	0.187579	0.62285	0.9995	-0.18075	0.6254	0.99953
orf19.1326	Ca21chr4_C_albicans_SC5314:750847-752818	0.00821738	0.97115	0.999577	0.224075	0.55265	0.999191	-0.00349725	0.99525	0.99955	0.0712437	0.8519	0.999339	0.0767227	0.8331	0.9995	-0.0357924	0.9239	0.99953
orf19.1327	Ca21chr4_C_albicans_SC5314:745267-747433	-0.350155	0.16055	0.999577	-0.510608	0.24075	0.999191	-0.352298	0.39465	0.99955	-0.506686	0.26365	0.999339	-0.627058	0.15775	0.9995	-0.331107	0.42515	0.99953
orf19.133	Ca21chr6_C_albicans_SC5314:242063-242387	-0.116198	0.7496	0.999577	-0.52249	0.4013	0.999191	0.0607937	0.91395	0.99955	-0.0328546	0.95305	0.999339	-0.381861	0.48355	0.9995	0.0592847	0.9157	0.99953
orf19.1330	Ca21chr7_C_albicans_SC5314:762347-764168	0.393622	1	1	0.487018	1	1	-0.0234363	1	1	0.601262	1	1	0.685761	1	1	0.233485	1	1
orf19.1331	Ca21chr7_C_albicans_SC5314:758556-759975	-0.247724	0.24545	0.999577	-0.412164	0.28125	0.999191	-0.252123	0.4602	0.99955	0.0440353	0.90065	0.999339	-0.317151	0.37425	0.9995	-0.18479	0.58875	0.99953
orf19.1332	Ca21chr7_C_albicans_SC5314:756800-758462	-0.0343774	0.8613	0.999577	0.0551811	0.8814	0.999191	0.0923889	0.78495	0.99955	-0.259733	0.4456	0.999339	-0.130952	0.6964	0.9995	-0.280357	0.4	0.99953
orf19.1333	Ca21chr7_C_albicans_SC5314:753847-755677	0.0342449	0.86015	0.999577	-0.111837	0.7313	0.999191	-0.237418	0.45795	0.99955	0.160204	0.60975	0.999339	0.127032	0.7042	0.9995	-0.0835031	0.79755	0.99953
orf19.1334	Ca21chr7_C_albicans_SC5314:749304-751269	0.121095	0.56725	0.999577	-0.334752	0.3523	0.999191	-0.194629	0.5678	0.99955	0.312627	0.35775	0.999339	0.0750978	0.83705	0.9995	0.230065	0.5034	0.99953
orf19.1335	Ca21chr7_C_albicans_SC5314:745844-749033	-0.181591	0.36455	0.999577	0.0541247	0.88705	0.999191	-0.0351822	0.9198	0.99955	-0.0109211	0.97765	0.999339	-0.0411061	0.9126	0.9995	-0.0774259	0.82155	0.99953
orf19.1336	Ca21chr7_C_albicans_SC5314:744934-745555	-0.0598313	0.7652	0.999577	-0.119602	0.72505	0.999191	0.124697	0.71135	0.99955	-0.0398069	0.90445	0.999339	0.0129276	0.97105	0.9995	0.104768	0.7516	0.99953
orf19.1336.2	Ca21chr7_C_albicans_SC5314:744394-744694	0.624832	0.024	0.56795	0.17426	0.71515	0.999191	0.152923	0.74045	0.99955	0.921235	0.0424	0.999339	0.625634	0.17865	0.9995	0.554035	0.2182	0.99953
orf19.1338	Ca21chr7_C_albicans_SC5314:742573-743668	-0.0410175	0.8199	0.999577	-0.703427	0.0354	0.999191	-0.45324	0.1659	0.99955	0.530076	0.1022	0.999339	-0.0838933	0.7914	0.9995	0.172252	0.5723	0.99953
orf19.1339	Ca21chr7_C_albicans_SC5314:740687-742316	-0.160677	0.41645	0.999577	-0.0506252	0.8895	0.999191	-0.136116	0.6771	0.99955	-0.132753	0.6874	0.999339	-0.113221	0.743	0.9995	-0.157019	0.64165	0.99953
orf19.134	Ca21chr6_C_albicans_SC5314:244273-244684	-0.184229	0.4064	0.999577	-0.524847	0.1687	0.999191	-0.209384	0.55245	0.99955	-0.0506732	0.8921	0.999339	-0.311421	0.41345	0.9995	-0.00646891	0.98565	0.99953
orf19.1340	Ca21chr7_C_albicans_SC5314:738941-739871	0.0672297	0.75285	0.999577	-0.0549758	0.8857	0.999191	0.142783	0.69275	0.99955	-0.033548	0.93025	0.999339	-0.0664509	0.8651	0.9995	0.179395	0.5985	0.99953
orf19.1341	Ca21chr7_C_albicans_SC5314:737847-738804	-0.0294987	0.9138	0.999577	-0.0654244	0.88495	0.999191	-0.144597	0.75825	0.99955	0.23964	0.6125	0.999339	0.283548	0.534	0.9995	0.379181	0.4079	0.99953
orf19.1342	Ca21chr7_C_albicans_SC5314:736087-737569	-0.0911177	0.6885	0.999577	0.0147372	0.9708	0.999191	0.0661814	0.8594	0.99955	-0.0801829	0.83505	0.999339	-0.0462077	0.90985	0.9995	-0.00126669	0.9975	0.99953
orf19.1343	Ca21chr7_C_albicans_SC5314:732659-735818	-0.156194	0.4141	0.999577	-0.0653894	0.84765	0.999191	0.0322289	0.9202	0.99955	-0.172568	0.58535	0.999339	-0.0699481	0.8312	0.9995	-0.0451193	0.88965	0.99953
orf19.1344	Ca21chr7_C_albicans_SC5314:731817-732486	0.297183	0.5001	0.999577	-0.58519	0.465	0.999191	-0.493995	0.4519	0.99955	0.639258	0.3586	0.999339	-0.279018	0.7135	0.9995	0.61643	0.37295	0.99953
orf19.1345	Ca21chr7_C_albicans_SC5314:727501-728884	-0.0358396	0.88425	0.999577	0.565998	0.17595	0.999191	0.328152	0.40655	0.99955	-0.28496	0.4684	0.999339	-0.108259	0.79035	0.9995	-0.0282173	0.9406	0.99953
orf19.1348	Ca21chr2_C_albicans_SC5314:1684574-1685138	-1.04514	1	1	-2.06126	1	1	-0.5784	1	1	-0.219647	1	1	-2.11883	1	1	-1.01713	1	1
orf19.1349	Ca21chr2_C_albicans_SC5314:1683046-1683487	-0.215192	0.64995	0.999577	-0.469465	0.5423	0.999191	-0.432366	0.5626	0.99955	0.0182802	0.95975	0.999339	-0.310576	0.67305	0.9995	-0.387485	0.5961	0.99953
orf19.135	Ca21chr6_C_albicans_SC5314:245502-247878	-0.168348	0.38095	0.999577	-0.360606	0.30455	0.999191	-0.233092	0.46915	0.99955	-0.0624524	0.8507	0.999339	-0.225942	0.5042	0.9995	-0.0923184	0.77575	0.99953
orf19.1350	Ca21chr2_C_albicans_SC5314:1681721-1682720	0.0508371	0.8748	0.999577	-0.617771	0.25875	0.999191	0.0441071	0.9333	0.99955	0.261204	0.61785	0.999339	-0.364687	0.4683	0.9995	0.0199303	0.9654	0.99953
orf19.1351	Ca21chr2_C_albicans_SC5314:1679199-1679940	0.285342	0.32565	0.999577	-0.573189	0.25215	0.999191	-0.171516	0.7191	0.99955	0.768048	0.1054	0.999339	0.239749	0.59975	0.9995	0.449802	0.3442	0.99953
orf19.1352	Ca21chr2_C_albicans_SC5314:1678513-1679068	-0.0357106	0.8496	0.999577	0.379008	0.26665	0.999191	0.139259	0.6781	0.99955	-0.404996	0.22515	0.999339	0.119565	0.72405	0.9995	-0.223661	0.5002	0.99953
orf19.1353	Ca21chr2_C_albicans_SC5314:1676645-1677182	-0.239828	1	1	-0.194945	1	1	-0.573819	1	1	0.687752	1	1	-0.292285	1	1	-0.420874	1	1
orf19.1354	Ca21chr2_C_albicans_SC5314:1676004-1676610	-0.420665	0.05925	0.796655	-0.84732	0.03095	0.999191	-0.865164	0.0201	0.99955	0.32191	0.39835	0.999339	-0.352065	0.36585	0.9995	-0.341506	0.3539	0.99953
orf19.1355	Ca21chr2_C_albicans_SC5314:2038260-2039304	0.121331	0.568	0.999577	-0.114778	0.75865	0.999191	-0.0552472	0.87535	0.99955	0.078306	0.82715	0.999339	-0.0639305	0.85995	0.9995	0.105264	0.75825	0.99953
orf19.1356	Ca21chr2_C_albicans_SC5314:2036829-2037837	-0.186094	0.52075	0.999577	-0.961181	0.04935	0.999191	-0.407871	0.3698	0.99955	0.33695	0.4653	0.999339	-0.463053	0.34195	0.9995	0.114022	0.8139	0.99953
orf19.1357	Ca21chr2_C_albicans_SC5314:2034841-2036386	-0.259813	0.1882	0.999577	0.42357	0.22925	0.999191	0.213071	0.5198	0.99955	-0.624982	0.064	0.999339	-0.176459	0.61205	0.9995	-0.47879	0.15075	0.99953
orf19.1358	Ca21chr2_C_albicans_SC5314:2031300-2032272	0.138865	0.5963	0.999577	0.136661	0.77495	0.999191	0.0922252	0.841	0.99955	0.196653	0.66995	0.999339	0.355496	0.4684	0.9995	0.309957	0.4822	0.99953
orf19.1359	Ca21chr2_C_albicans_SC5314:2028113-2029865	0.546892	0.0057	0.249986	-0.0728887	0.8399	0.999191	-0.190468	0.56	0.99955	0.411799	0.22255	0.999339	0.166939	0.6305	0.9995	0.23443	0.48115	0.99953
orf19.136	Ca21chr6_C_albicans_SC5314:248009-250103	0.00368495	0.98595	0.999577	0.15453	0.66915	0.999191	0.183802	0.60515	0.99955	-0.10288	0.77105	0.999339	0.098605	0.77595	0.9995	-0.0196139	0.95575	0.99953
orf19.1360	Ca21chr2_C_albicans_SC5314:2027375-2027864	0.866816	0.0059	0.253049	0.0668468	0.89965	0.999191	-0.262627	0.58655	0.99955	1.31489	0.01305	0.652698	0.990209	0.0415	0.9995	0.753029	0.1331	0.99953
orf19.1360.1	Ca21chr2_C_albicans_SC5314:2026932-2027115	0.137732	0.62425	0.999577	-0.00444322	0.98725	0.999191	-0.187462	0.7038	0.99955	0.0855749	0.85705	0.999339	-0.342162	0.48185	0.9995	-0.377908	0.4457	0.99953
orf19.1361	Ca21chr2_C_albicans_SC5314:2025655-2026312	0.377223	0.0729	0.86428	0.70634	0.04905	0.999191	0.496446	0.16455	0.99955	0.0422789	0.9068	0.999339	0.461184	0.2063	0.9995	0.245237	0.4607	0.99953
orf19.1362	Ca21chr2_C_albicans_SC5314:2024186-2025488	-0.041864	0.855	0.999577	0.118409	0.76435	0.999191	-0.188579	0.6011	0.99955	-0.133246	0.7194	0.999339	-0.273236	0.4606	0.9995	-0.220756	0.53705	0.99953
orf19.1363	Ca21chr2_C_albicans_SC5314:2020422-2021601	-0.0237293	1	1	1.11025	0.1657	0.999191	-1.51879	0.0824	0.99955	0.579612	1	1	0.962146	0.17075	0.9995	-0.561247	1	1
orf19.1364	Ca21chr2_C_albicans_SC5314:2018810-2019848	0.224998	0.25415	0.999577	0.138937	0.67895	0.999191	0.144636	0.6683	0.99955	0.102667	0.7589	0.999339	0.177491	0.60575	0.9995	0.30041	0.3503	0.99953
orf19.1365	Ca21chr2_C_albicans_SC5314:2015996-2017517	-0.222754	0.52535	0.999577	-0.316894	0.59075	0.999191	-0.268174	0.6201	0.99955	-0.0932353	0.8705	0.999339	-0.312528	0.603	0.9995	-0.0151954	0.9804	0.99953
orf19.1366	Ca21chr2_C_albicans_SC5314:2014326-2015586	-0.0875822	0.81535	0.999577	-0.284688	0.6709	0.999191	0.05157	0.93085	0.99955	-0.0712737	0.91435	0.999339	-0.194716	0.77365	0.9995	0.0134299	0.9741	0.99953
orf19.1367	Ca21chr2_C_albicans_SC5314:2013270-2014215	0.218006	0.3662	0.999577	-0.495286	0.23805	0.999191	0.0385233	0.92735	0.99955	-0.0469697	0.90395	0.999339	-0.22142	0.5861	0.9995	0.102029	0.791	0.99953
orf19.1367.1	Ca21chr2_C_albicans_SC5314:2012726-2012969	0.0807447	0.78785	0.999577	-0.0257697	0.9656	0.999191	0.0889282	0.86005	0.99955	-0.0367958	0.9414	0.999339	-0.0435606	0.9288	0.9995	-0.173549	0.73075	0.99953
orf19.1368	Ca21chr2_C_albicans_SC5314:2009388-2011215	-0.323691	0.14385	0.999577	-0.430849	0.27925	0.999191	-0.279683	0.4466	0.99955	-0.473713	0.21445	0.999339	-0.367363	0.33735	0.9995	-0.589917	0.10115	0.99953
orf19.1369	Ca21chr2_C_albicans_SC5314:2003170-2004475	-0.0210519	0.94115	0.999577	0.152466	0.75265	0.999191	0.00917244	0.98975	0.99955	-0.167502	0.71605	0.999339	0.103319	0.82425	0.9995	0.0221811	0.96285	0.99953
orf19.137	Ca21chr6_C_albicans_SC5314:251683-252925	0.0696736	0.7482	0.999577	-0.21976	0.55	0.999191	-0.284047	0.4226	0.99955	0.232028	0.51405	0.999339	0.0240944	0.949	0.9995	-0.0975219	0.78205	0.99953
orf19.1370	Ca21chr2_C_albicans_SC5314:2001300-2002164	-0.845656	1	1	0	1	1	0.717249	1	1	-0.615254	1	1	#NAME?	1	1	0.215403	1	1
orf19.1371	Ca21chr2_C_albicans_SC5314:1999480-2000998	0.236775	0.2314	0.999577	0.0654622	0.8449	0.999191	-0.0138781	0.9665	0.99955	0.370716	0.26125	0.999339	0.187766	0.5794	0.9995	0.162091	0.623	0.99953
orf19.1372	Ca21chr2_C_albicans_SC5314:1998238-1998958	-0.112085	0.6054	0.999577	0.00390459	0.9922	0.999191	0.16703	0.64775	0.99955	-0.182215	0.60445	0.999339	-0.0339863	0.92955	0.9995	-0.0100326	0.9771	0.99953
orf19.1373	Ca21chr2_C_albicans_SC5314:1995003-1997964	0.036646	0.84935	0.999577	0.294961	0.38165	0.999191	-0.00631214	0.98505	0.99955	-0.137398	0.6655	0.999339	0.0132225	0.9681	0.9995	-0.170989	0.5988	0.99953
orf19.1374	Ca21chr2_C_albicans_SC5314:1994420-1994993	0.0569245	0.8023	0.999577	-0.316269	0.4287	0.999191	-0.329713	0.3738	0.99955	0.606569	0.10685	0.999339	0.132491	0.7164	0.9995	0.016084	0.96415	0.99953
orf19.1375	Ca21chr2_C_albicans_SC5314:1992241-1993957	0.00452038	0.98045	0.999577	0.180756	0.5953	0.999191	0.00556888	0.98455	0.99955	-0.0636764	0.84715	0.999339	0.243641	0.4763	0.9995	0.0524674	0.86955	0.99953
orf19.1376	Ca21chr2_C_albicans_SC5314:1989930-1990818	0.0994708	0.59355	0.999577	-0.612585	0.0675	0.999191	-0.650777	0.03595	0.99955	0.75652	0.0212	0.848016	0.0342208	0.91115	0.9995	0.183105	0.56155	0.99953
orf19.1377	Ca21chr2_C_albicans_SC5314:1987954-1989007	-0.0564618	0.79985	0.999577	-0.300349	0.4335	0.999191	-0.0719975	0.84195	0.99955	0.00791153	0.98265	0.999339	-0.0615143	0.8689	0.9995	0.0198143	0.9527	0.99953
orf19.1378	Ca21chr2_C_albicans_SC5314:1985718-1987884	-0.0374728	0.8751	0.999577	-0.147876	0.746	0.999191	-0.158268	0.70755	0.99955	0.0642056	0.87905	0.999339	-0.0663045	0.87375	0.9995	-0.0173066	0.9671	0.99953
orf19.138	Ca21chr6_C_albicans_SC5314:253238-254036	0.656845	1	1	0.962909	1	1	0.556054	1	1	1.90729	1	1	3.33641	1	1	3.1114	1	1
orf19.1381	Ca21chr2_C_albicans_SC5314:1983728-1985123	-0.186987	0.36425	0.999577	-0.441121	0.24065	0.999191	-0.424996	0.2211	0.99955	-0.0905211	0.8024	0.999339	-0.242527	0.4907	0.9995	-0.312243	0.3455	0.99953
orf19.1382	Ca21chr2_C_albicans_SC5314:1982715-1983696	0.00998378	0.9714	0.999577	0.34244	0.41825	0.999191	0.511438	0.2197	0.99955	-0.246549	0.5754	0.999339	0.139046	0.74405	0.9995	0.0328065	0.93625	0.99953
orf19.1383	Ca21chr2_C_albicans_SC5314:1980393-1982337	0.116807	0.5544	0.999577	-0.1359	0.68735	0.999191	-0.0385715	0.9046	0.99955	0.184395	0.58145	0.999339	0.0400296	0.9062	0.9995	0.0858816	0.7863	0.99953
orf19.1386	Ca21chr2_C_albicans_SC5314:1979773-1980226	0.10647	0.6109	0.999577	-0.269224	0.45215	0.999191	-0.27332	0.43015	0.99955	0.271348	0.4362	0.999339	-0.0326309	0.9307	0.9995	-0.131083	0.7038	0.99953
orf19.1387	Ca21chr2_C_albicans_SC5314:1978473-1979358	-0.222297	0.2273	0.999577	0.00340422	0.99165	0.999191	-0.169936	0.5872	0.99955	-0.380264	0.2386	0.999339	-0.0398958	0.9019	0.9995	-0.217025	0.49155	0.99953
orf19.1388	Ca21chr2_C_albicans_SC5314:1977754-1978411	-0.0181325	0.92545	0.999577	-0.611322	0.08	0.999191	-0.325056	0.30965	0.99955	0.490265	0.14225	0.999339	-0.109224	0.7366	0.9995	0.159777	0.6228	0.99953
orf19.1389	Ca21chr2_C_albicans_SC5314:1974712-1975204	-0.0931901	0.6154	0.999577	0.0217286	0.94835	0.999191	0.13027	0.6739	0.99955	0.0276024	0.92985	0.999339	0.145747	0.6447	0.9995	0.130106	0.67755	0.99953
orf19.139	Ca21chr6_C_albicans_SC5314:254561-266027	0.0503304	0.8671	0.999577	-0.138892	0.77695	0.999191	-0.157198	0.73885	0.99955	0.0371298	0.93675	0.999339	-0.0591659	0.90975	0.9995	-0.0267939	0.95785	0.99953
orf19.1390	Ca21chr2_C_albicans_SC5314:1972501-1973827	-0.127259	0.5153	0.999577	-0.193252	0.5955	0.999191	-0.114595	0.72945	0.99955	-0.015903	0.96445	0.999339	-0.126277	0.7072	0.9995	-0.0585401	0.85965	0.99953
orf19.1391	Ca21chr2_C_albicans_SC5314:1969058-1971768	0.250509	0.86965	0.999577	-0.0220356	0.93185	0.999191	0.156283	0.91635	0.99955	0.50625	0.81575	0.999339	0.38563	0.85545	0.9995	0.512025	0.8186	0.99953
orf19.1392	Ca21chr2_C_albicans_SC5314:1969058-1971768	0.0374056	0.84825	0.999577	0.217044	0.5417	0.999191	0.0444224	0.89525	0.99955	-0.0882866	0.7943	0.999339	0.149934	0.6584	0.9995	-0.0398311	0.903	0.99953
orf19.1393	Ca21chr2_C_albicans_SC5314:1967613-1968714	-0.105909	0.59035	0.999577	0.120053	0.72615	0.999191	0.222936	0.5054	0.99955	-0.129274	0.70315	0.999339	0.134886	0.68725	0.9995	0.0576534	0.86505	0.99953
orf19.1394	Ca21chr2_C_albicans_SC5314:1966034-1966535	0.191158	0.34	0.999577	-0.620686	0.07555	0.999191	-0.603715	0.0808	0.99955	0.830049	0.0139	0.67096	0.0438922	0.90165	0.9995	0.295436	0.38	0.99953
orf19.1395	Ca21chr2_C_albicans_SC5314:1962160-1963177	-0.428119	0.0939	0.931207	-0.256278	0.5691	0.999191	0.0186754	0.9668	0.99955	-0.903862	0.0375	0.999339	-0.657317	0.13525	0.9995	-0.537918	0.2289	0.99953
orf19.1396	Ca21chr2_C_albicans_SC5314:1960783-1961947	0.0498045	0.80525	0.999577	-0.234965	0.48455	0.999191	-0.194785	0.5582	0.99955	0.161358	0.63515	0.999339	0.0487228	0.88355	0.9995	0.155054	0.6398	0.99953
orf19.1397	Ca21chr2_C_albicans_SC5314:1957933-1958644	0.214329	0.31085	0.999577	-0.0447726	0.9043	0.999191	0.160612	0.6457	0.99955	0.315202	0.38675	0.999339	0.0112603	0.97675	0.9995	0.206687	0.55515	0.99953
orf19.1400	Ca21chr2_C_albicans_SC5314:1954894-1957138	-0.0484706	0.7936	0.999577	-0.497556	0.13685	0.999191	-0.518546	0.10415	0.99955	0.4403	0.1802	0.999339	-0.0426926	0.89475	0.9995	0.00961089	0.97815	0.99953
orf19.1401	Ca21chr2_C_albicans_SC5314:1951310-1953272	-0.142284	0.44925	0.999577	-0.163503	0.6371	0.999191	-0.165435	0.6002	0.99955	-0.119364	0.7245	0.999339	-0.145166	0.66495	0.9995	-0.089524	0.77545	0.99953
orf19.1402	Ca21chr2_C_albicans_SC5314:1946279-1947860	-0.0593821	0.78355	0.999577	-0.0931661	0.81295	0.999191	-0.096719	0.7843	0.99955	0.007172	0.98405	0.999339	-0.0478704	0.89845	0.9995	0.0200348	0.9532	0.99953
orf19.1403	Ca21chr2_C_albicans_SC5314:1943674-1945393	-0.244955	0.17895	0.999577	-0.00634028	0.9844	0.999191	-0.015036	0.96395	0.99955	-0.335508	0.302	0.999339	-0.143216	0.6575	0.9995	-0.0819381	0.79545	0.99953
orf19.1404	Ca21chr2_C_albicans_SC5314:1942107-1943511	-0.0129533	0.9438	0.999577	-0.011304	0.97355	0.999191	0.0236873	0.93875	0.99955	-0.0293644	0.92665	0.999339	-0.0536998	0.8697	0.9995	0.091875	0.77025	0.99953
orf19.1405	Ca21chr2_C_albicans_SC5314:1940950-1941916	-0.0238707	0.91565	0.999577	0.41171	0.31525	0.999191	-0.0173561	0.96505	0.99955	-0.225763	0.57495	0.999339	0.118962	0.75525	0.9995	-0.125582	0.73765	0.99953
orf19.1406	Ca21chr2_C_albicans_SC5314:1939665-1940436	0.244151	0.31555	0.999577	-0.140103	0.73575	0.999191	-0.318699	0.43095	0.99955	0.959445	0.0188	0.810275	0.350459	0.38445	0.9995	0.348127	0.38785	0.99953
orf19.1409	Ca21chr4_C_albicans_SC5314:931098-933438	0.0140476	0.9437	0.999577	0.142848	0.66925	0.999191	-0.0749009	0.8181	0.99955	0.0490951	0.879	0.999339	0.0262189	0.9326	0.9995	-0.0672651	0.8299	0.99953
orf19.1409.1	Ca21chr4_C_albicans_SC5314:936932-937879	0.0574863	0.84715	0.999577	0.156944	0.7754	0.999191	0.103169	0.85085	0.99955	0.112766	0.8307	0.999339	0.153921	0.76885	0.9995	0.150935	0.7818	0.99953
orf19.1409.2	Ca21chr4_C_albicans_SC5314:935120-935405	-0.130477	0.68895	0.999577	-0.697044	0.24405	0.999191	-0.0973132	0.8534	0.99955	0.00264602	0.983	0.999339	-0.727207	0.19585	0.9995	-0.229068	0.6674	0.99953
orf19.1409.3	Ca21chr4_C_albicans_SC5314:940386-940662	#NAME?	1	1	0	1	1	#NAME?	1	1	0	1	1	0	1	1	0	1	1
orf19.1411	Ca21chr4_C_albicans_SC5314:929120-930923	0.283874	0.36215	0.999577	0.164109	0.7491	0.999191	0.401294	0.4261	0.99955	0.106465	0.8403	0.999339	0.156802	0.7631	0.9995	0.0929465	0.8455	0.99953
orf19.1412	Ca21chr4_C_albicans_SC5314:928189-928822	0.0428519	0.83805	0.999577	-0.474832	0.17335	0.999191	-0.343425	0.31415	0.99955	0.332816	0.31965	0.999339	-0.108231	0.74865	0.9995	0.0632159	0.85375	0.99953
orf19.1413	Ca21chr4_C_albicans_SC5314:927424-927958	0.116541	0.58425	0.999577	-0.0237283	0.94855	0.999191	0.0235571	0.9451	0.99955	0.129322	0.7075	0.999339	0.0124771	0.9751	0.9995	0.0148382	0.96725	0.99953
orf19.1414	Ca21chr4_C_albicans_SC5314:925796-926702	-0.0499367	0.80615	0.999577	0.0350564	0.92515	0.999191	0.112855	0.7538	0.99955	-0.29136	0.41455	0.999339	-0.00114697	0.99755	0.9995	-0.0780985	0.82595	0.99953
orf19.1415	Ca21chr4_C_albicans_SC5314:923141-925262	-0.584448	0.00165	0.0943574	-0.939771	0.00365	0.714427	-0.22213	0.4937	0.99955	-0.463317	0.15275	0.999339	-0.926064	0.004	0.946773	-0.169201	0.5817	0.99953
orf19.1416	Ca21chr4_C_albicans_SC5314:918817-919639	0.406342	0.02685	0.587653	0.622047	0.06245	0.999191	0.333925	0.2811	0.99955	0.235954	0.46045	0.999339	0.567576	0.07555	0.9995	0.337942	0.2741	0.99953
orf19.1417	Ca21chr4_C_albicans_SC5314:918246-918582	-0.0439335	0.8869	0.999577	-0.252254	0.6065	0.999191	-0.249727	0.5791	0.99955	0.00216672	0.9899	0.999339	-0.192589	0.6756	0.9995	-0.0654759	0.89015	0.99953
orf19.1418	Ca21chr4_C_albicans_SC5314:915502-918181	-0.0733749	0.70015	0.999577	-0.379172	0.25005	0.999191	-0.0899517	0.78145	0.99955	0.0432317	0.89395	0.999339	-0.184558	0.57955	0.9995	0.0216118	0.94435	0.99953
orf19.1420	Ca21chr4_C_albicans_SC5314:914502-915330	-0.0691786	0.73415	0.999577	-0.107665	0.785	0.999191	-0.10365	0.7623	0.99955	-0.0819159	0.816	0.999339	-0.108264	0.7571	0.9995	-0.03523	0.92215	0.99953
orf19.1421	Ca21chr4_C_albicans_SC5314:913833-914475	0.0568199	0.84765	0.999577	-0.400881	0.4156	0.999191	-0.149718	0.7523	0.99955	0.118732	0.79735	0.999339	-0.0117226	0.97915	0.9995	0.293272	0.5402	0.99953
orf19.1422	Ca21chr4_C_albicans_SC5314:910797-913422	0.336745	0.07925	0.879386	0.0808323	0.815	0.999191	-0.0576769	0.8586	0.99955	0.332281	0.2935	0.999339	0.199812	0.54905	0.9995	0.0939794	0.7671	0.99953
orf19.1424	Ca21chr4_C_albicans_SC5314:908944-910660	0.0817207	0.7395	0.999577	0.434987	0.28805	0.999191	0.220663	0.58225	0.99955	-0.222772	0.572	0.999339	0.108812	0.7817	0.9995	-0.150814	0.7101	0.99953
orf19.1426	Ca21chr4_C_albicans_SC5314:904993-907123	0.0631075	0.7367	0.999577	-0.246074	0.46535	0.999191	-0.201135	0.5274	0.99955	0.316707	0.3429	0.999339	0.024697	0.9426	0.9995	0.103517	0.7417	0.99953
orf19.1427	Ca21chr4_C_albicans_SC5314:903171-904668	0.881655	0.0004	0.0343118	1.54546	0.0013	0.401768	0.848292	0.0412	0.99955	0.278243	0.49935	0.999339	1.26434	0.00345	0.924443	0.628379	0.1432	0.99953
orf19.1428	Ca21chr4_C_albicans_SC5314:902218-902734	-0.153231	0.52315	0.999577	-0.380302	0.36915	0.999191	-0.384901	0.385	0.99955	0.669152	0.11405	0.999339	0.145408	0.73515	0.9995	-0.00385463	0.9927	0.99953
orf19.1429	Ca21chr4_C_albicans_SC5314:901369-901810	0.088257	0.7764	0.999577	-0.386965	0.4476	0.999191	-0.128585	0.79245	0.99955	0.78942	0.10975	0.999339	0.185225	0.7162	0.9995	0.342786	0.4836	0.99953
orf19.1430	Ca21chr4_C_albicans_SC5314:897197-899744	-0.267886	1	1	-0.0280998	1	1	1.22249	1	1	-2.0938	1	1	-0.622422	1	1	-0.207592	1	1
orf19.1433	Ca21chr2_C_albicans_SC5314:1695465-1696659	-0.110299	0.60025	0.999577	-0.449507	0.2261	0.999191	-0.309099	0.37355	0.99955	-0.0561932	0.87155	0.999339	-0.0559256	0.87805	0.9995	-0.241256	0.47835	0.99953
orf19.1433.1	Ca21chr2_C_albicans_SC5314:1696731-1696851	#NAME?	1	1	0	1	1	0	1	1	#NAME?	1	1	#NAME?	1	1	#NAME?	1	1
orf19.1434	Ca21chr2_C_albicans_SC5314:1692341-1694489	-0.0274106	0.89115	0.999577	-0.0349827	0.91895	0.999191	0.0999948	0.7741	0.99955	-0.0784254	0.8116	0.999339	0.0109115	0.9735	0.9995	-0.0509811	0.88075	0.99953
orf19.1435	Ca21chr2_C_albicans_SC5314:1690558-1691935	0	1	1	-0.083383	0.90325	0.999191	-0.144601	0.83255	0.99955	-0.10214	0.8673	0.999339	-0.0139071	0.98745	0.9995	0.00586273	0.9924	0.99953
orf19.1438	Ca21chr4_C_albicans_SC5314:701160-702384	0.93677	0.0296	0.61	0.915377	1	1	1.27015	0.1116	0.99955	0.380359	0.53515	0.999339	0.0497095	1	1	0.404159	0.5164	0.99953
orf19.1439	Ca21chr4_C_albicans_SC5314:699813-700899	0.125711	0.5647	0.999577	0.0463495	0.91195	0.999191	0.461856	0.20955	0.99955	0.0156971	0.9659	0.999339	0.0339746	0.92425	0.9995	0.31417	0.39185	0.99953
orf19.144	Ca21chr2_C_albicans_SC5314:971803-974872	0.373421	0.05045	0.770424	-0.0601802	0.8567	0.999191	-0.22044	0.47845	0.99955	0.427708	0.18675	0.999339	0.126651	0.69255	0.9995	0.17539	0.57565	0.99953
orf19.1440	Ca21chr4_C_albicans_SC5314:697816-698932	0.123661	0.5111	0.999577	-0.577332	0.09245	0.999191	-0.458491	0.15075	0.99955	0.426065	0.1823	0.999339	-0.268488	0.4174	0.9995	-0.0810196	0.80245	0.99953
orf19.1440.1	Ca21chr4_C_albicans_SC5314:692394-692595	0.0281847	1	1	-1.46386	1	1	-0.519853	1	1	1.3197	0.42435	0.999339	-0.955697	1	1	-1.27564	1	1
orf19.1440.2	Ca21chr4_C_albicans_SC5314:690279-690462	-0.502287	0.35775	0.999577	0.339595	0.7256	0.999191	-1.0066	0.293	0.99955	0.711137	0.40795	0.999339	0.961125	0.27415	0.9995	-0.139388	0.90015	0.99953
orf19.1441	Ca21chr2_C_albicans_SC5314:237246-239103	0.155061	0.3952	0.999577	-0.170974	0.61125	0.999191	-0.170881	0.5781	0.99955	0.319781	0.3319	0.999339	0.171008	0.5916	0.9995	0.205709	0.5083	0.99953
orf19.1442	Ca21chr2_C_albicans_SC5314:241142-243251	-0.244235	0.21605	0.999577	-0.145808	0.6841	0.999191	-0.012852	0.9696	0.99955	-0.462709	0.16405	0.999339	-0.424982	0.228	0.9995	-0.488608	0.1475	0.99953
orf19.1444	Ca21chr2_C_albicans_SC5314:244022-245591	-0.210033	0.34805	0.999577	-0.483557	0.20085	0.999191	-0.451357	0.20145	0.99955	0.0429635	0.90765	0.999339	-0.225088	0.53775	0.9995	-0.113123	0.74985	0.99953
orf19.1445	Ca21chr2_C_albicans_SC5314:245819-248531	0.21425	0.2716	0.999577	-0.116294	0.7273	0.999191	-0.117685	0.7205	0.99955	0.354344	0.2667	0.999339	0.144418	0.6551	0.9995	0.124406	0.6971	0.99953
orf19.1446	Ca21chr2_C_albicans_SC5314:249029-250508	0.138164	0.4698	0.999577	0.0710567	0.8411	0.999191	0.0448824	0.887	0.99955	-0.128204	0.69905	0.999339	-0.020555	0.94965	0.9995	-0.131204	0.6794	0.99953
orf19.1447	Ca21chr2_C_albicans_SC5314:254579-256196	0.389402	0.0524	0.770424	-0.315774	0.36415	0.999191	-0.216105	0.5242	0.99955	0.452828	0.19385	0.999339	0.185596	0.59885	0.9995	0.296829	0.38375	0.99953
orf19.1448	Ca21chr2_C_albicans_SC5314:256732-257299	0.0239348	0.9064	0.999577	0.0314575	0.9285	0.999191	-0.0752597	0.8204	0.99955	0.0680493	0.84155	0.999339	0.019136	0.95285	0.9995	0.029484	0.9286	0.99953
orf19.1448.1	Ca21chr2_C_albicans_SC5314:257440-257845	0.107734	0.75	0.999577	0.110339	0.84855	0.999191	0.264191	0.61695	0.99955	0.105257	0.83795	0.999339	-0.0672678	0.90505	0.9995	-0.175731	0.7428	0.99953
orf19.1449	Ca21chr2_C_albicans_SC5314:258077-258767	0.044564	0.86735	0.999577	0.397975	0.3863	0.999191	-0.056353	0.8933	0.99955	-0.201754	0.65555	0.999339	0.500962	0.2805	0.9995	0.318368	0.46945	0.99953
orf19.145	Ca21chr2_C_albicans_SC5314:975365-976175	0.175959	0.3719	0.999577	-0.10593	0.77115	0.999191	-0.20515	0.5336	0.99955	0.621311	0.07895	0.999339	0.224859	0.5038	0.9995	0.198112	0.5483	0.99953
orf19.1450	Ca21chr2_C_albicans_SC5314:259048-260155	0.768089	1	1	inf	1	1	0.841925	1	1	0.678825	1	1	-0.818008	1	1	-0.559325	1	1
orf19.1451	Ca21chr2_C_albicans_SC5314:260783-265781	-0.196864	0.29545	0.999577	-0.171054	0.6188	0.999191	-0.176777	0.5827	0.99955	-0.0903378	0.7779	0.999339	-0.128498	0.6932	0.9995	-0.124031	0.70325	0.99953
orf19.1453	Ca21chr2_C_albicans_SC5314:265952-268823	-0.192729	0.3673	0.999577	-0.0461102	0.9021	0.999191	0.00318968	0.99255	0.99955	-0.15002	0.66865	0.999339	-0.0311414	0.9367	0.9995	-0.101083	0.7742	0.99953
orf19.1456	Ca21chr2_C_albicans_SC5314:268984-270695	-0.0353371	0.9769	0.999577	0.255657	0.902	0.999191	0.676007	0.7681	0.99955	-0.383634	0.86945	0.999339	-0.115576	0.9517	0.9995	0.15517	0.9411	0.99953
orf19.1457	Ca21chr2_C_albicans_SC5314:268984-270695	-0.0129704	0.94625	0.999577	-0.157966	0.64575	0.999191	-0.0357925	0.90635	0.99955	-0.0318749	0.92325	0.999339	-0.0353281	0.91255	0.9995	0.0528406	0.8679	0.99953
orf19.1458	Ca21chr2_C_albicans_SC5314:270696-271509	0.0782207	0.7285	0.999577	0.164365	0.6638	0.999191	0.0710858	0.84875	0.99955	-0.165281	0.64905	0.999339	0.150535	0.6936	0.9995	0.0064504	0.98665	0.99953
orf19.1459	Ca21chr2_C_albicans_SC5314:271749-272832	-0.350089	0.10805	0.985904	-0.0212303	0.95345	0.999191	-0.189345	0.5867	0.99955	-0.184597	0.60425	0.999339	-0.077863	0.82385	0.9995	-0.26213	0.4619	0.99953
orf19.1460	Ca21chr2_C_albicans_SC5314:272856-275001	-0.180815	0.33695	0.999577	-0.034241	0.91645	0.999191	-0.0882352	0.77935	0.99955	-0.129402	0.67495	0.999339	-0.0965398	0.773	0.9995	-0.117433	0.715	0.99953
orf19.1461	Ca21chr2_C_albicans_SC5314:275565-276735	-0.335124	0.1855	0.999577	-0.484181	0.28035	0.999191	-0.495275	0.23735	0.99955	-0.18966	0.64405	0.999339	-0.485136	0.25545	0.9995	-0.599226	0.15335	0.99953
orf19.1462	Ca21chr2_C_albicans_SC5314:277126-279472	0.0414226	0.82645	0.999577	-0.0585288	0.85405	0.999191	-0.0882173	0.78515	0.99955	0.0919194	0.78015	0.999339	0.0266901	0.9371	0.9995	-0.0117086	0.972	0.99953
orf19.1464	Ca21chr2_C_albicans_SC5314:280250-282089	-0.301928	0.10435	0.972322	-0.10965	0.7414	0.999191	-0.0984413	0.7537	0.99955	-0.170348	0.59605	0.999339	-0.0461075	0.88645	0.9995	-0.158631	0.61925	0.99953
orf19.1465	Ca21chr2_C_albicans_SC5314:282313-282859	0.192672	0.5999	0.999577	0.261521	0.6701	0.999191	-0.104331	0.8614	0.99955	0.431654	0.4494	0.999339	0.137701	0.81895	0.9995	0.224141	0.6956	0.99953
orf19.1466	Ca21chr2_C_albicans_SC5314:283160-283874	0.307755	0.12145	0.999577	0.670773	0.0554	0.999191	0.492242	0.14585	0.99955	-0.150677	0.67105	0.999339	0.397636	0.24645	0.9995	0.0548813	0.8691	0.99953
orf19.1467	Ca21chr2_C_albicans_SC5314:284228-284633	-0.0146937	0.94175	0.999577	-0.661649	0.0748	0.999191	-0.529126	0.13335	0.99955	0.483056	0.1526	0.999339	-0.127388	0.7287	0.9995	0.187076	0.58205	0.99953
orf19.1468	Ca21chr2_C_albicans_SC5314:285039-286599	-0.193004	0.3105	0.999577	-0.417701	0.219	0.999191	-0.246131	0.43585	0.99955	0.274504	0.39135	0.999339	-0.0651263	0.83995	0.9995	0.0523055	0.8683	0.99953
orf19.147	Ca21chr2_C_albicans_SC5314:976902-979332	-0.335572	0.09725	0.944114	-0.00526608	0.9882	0.999191	-0.0710429	0.8287	0.99955	-0.313746	0.33585	0.999339	-0.239173	0.48075	0.9995	-0.310031	0.35875	0.99953
orf19.1470	Ca21chr2_C_albicans_SC5314:287868-288228	0.276504	0.36695	0.999577	-0.401197	0.4609	0.999191	-0.510122	0.3602	0.99955	0.692114	0.20495	0.999339	0.167233	0.75675	0.9995	0.258806	0.6378	0.99953
orf19.1471	Ca21chr2_C_albicans_SC5314:289904-290378	-0.201464	0.35605	0.999577	-0.192028	0.60275	0.999191	-0.102542	0.77085	0.99955	-0.233278	0.5326	0.999339	-0.3335	0.3615	0.9995	-0.196511	0.5825	0.99953
orf19.1473	Ca21chr2_C_albicans_SC5314:291131-292226	-0.0657566	0.833	0.999577	-0.11302	0.82685	0.999191	0.277442	0.60275	0.99955	-0.041114	0.9365	0.999339	-0.0646388	0.9008	0.9995	-0.104289	0.84495	0.99953
orf19.1474	Ca21chr2_C_albicans_SC5314:292479-296253	-0.242668	0.3005	0.999577	-0.164045	0.69905	0.999191	-0.21774	0.5788	0.99955	-0.172311	0.67545	0.999339	-0.149084	0.7115	0.9995	-0.158634	0.7009	0.99953
orf19.1476	Ca21chr2_C_albicans_SC5314:296572-298204	0.270454	0.4365	0.999577	0.616211	0.31165	0.999191	0.162418	0.7569	0.99955	-0.107964	0.8521	0.999339	0.521797	0.37695	0.9995	0.316168	0.5533	0.99953
orf19.1477	Ca21chr2_C_albicans_SC5314:298206-298785	-0.30823	0.21105	0.999577	-0.208406	0.62955	0.999191	0.195578	0.62815	0.99955	-0.624327	0.11725	0.999339	-0.539539	0.1907	0.9995	-0.302456	0.45105	0.99953
orf19.1478	Ca21chr2_C_albicans_SC5314:299253-301509	-0.0778171	0.7233	0.999577	0.0726697	0.8467	0.999191	0.0999195	0.7754	0.99955	-0.292898	0.40595	0.999339	-0.0755516	0.8419	0.9995	-0.1471	0.67985	0.99953
orf19.1479	Ca21chr2_C_albicans_SC5314:301879-304222	-0.126195	0.53515	0.999577	-0.599942	0.0833	0.999191	-0.502988	0.12985	0.99955	0.228725	0.49545	0.999339	-0.161084	0.6429	0.9995	-0.0955321	0.77185	0.99953
orf19.1480	Ca21chr2_C_albicans_SC5314:305491-306022	-0.160884	0.40395	0.999577	0.0915283	0.78415	0.999191	0.106736	0.73755	0.99955	-0.25079	0.4415	0.999339	-0.218503	0.4957	0.9995	-0.176878	0.5756	0.99953
orf19.1481	Ca21chr2_C_albicans_SC5314:306407-308924	0.0378602	0.8451	0.999577	-0.060073	0.86155	0.999191	-0.207133	0.5287	0.99955	0.371856	0.26365	0.999339	0.310926	0.3538	0.9995	0.265508	0.4195	0.99953
orf19.1482	Ca21chr2_C_albicans_SC5314:309759-310080	0.162122	0.5161	0.999577	-1.10367	0.0138	0.999191	-0.782385	0.065	0.99955	0.770112	0.0659	0.999339	-0.395588	0.36975	0.9995	-0.182631	0.65795	0.99953
orf19.1483	Ca21chr2_C_albicans_SC5314:310218-310614	0.681318	0.0474	0.743237	-0.127662	0.82965	0.999191	-0.0449578	0.9304	0.99955	1.01802	0.04785	0.999339	0.620549	0.2169	0.9995	0.61204	0.2448	0.99953
orf19.1484	Ca21chr2_C_albicans_SC5314:310885-311644	0.150767	0.6435	0.999577	0.0656309	0.89945	0.999191	-0.393695	0.4507	0.99955	0.484122	0.34595	0.999339	0.325103	0.5289	0.9995	0.163728	0.7582	0.99953
orf19.1485	Ca21chr2_C_albicans_SC5314:311824-312166	0.731731	0.0041	0.192865	0.600584	0.15815	0.999191	0.200069	0.61675	0.99955	1.09405	0.00935	0.615668	1.05846	0.00705	0.9995	0.747991	0.0661	0.99953
orf19.1486	Ca21chr2_C_albicans_SC5314:314675-315173	0.536526	0.00975	0.342601	0.0511425	0.8857	0.999191	-0.00801641	0.98215	0.99955	0.282994	0.42035	0.999339	0.187923	0.59315	0.9995	0.416864	0.2229	0.99953
orf19.1488	Ca21chr2_C_albicans_SC5314:322608-323268	0.534347	0.0504	0.770424	-0.624246	0.19135	0.999191	-0.607351	0.17205	0.99955	0.751035	0.1084	0.999339	0.0677058	0.87985	0.9995	0.252372	0.5653	0.99953
orf19.149	Ca21chr2_C_albicans_SC5314:980005-980443	0.238712	1	1	2.10508	1	1	0.266938	1	1	#NAME?	1	1	0.064801	1	1	-0.241844	1	1
orf19.1490	Ca21chr2_C_albicans_SC5314:327698-331928	0.0057848	0.9793	0.999577	-0.242219	0.5162	0.999191	-0.203823	0.5765	0.99955	0.10159	0.78385	0.999339	-0.0529335	0.8834	0.9995	0.0585282	0.868	0.99953
orf19.1490.1	Ca21chr2_C_albicans_SC5314:333009-333297	0.129536	0.82455	0.999577	-1.17204	0.21095	0.999191	1.34085	0.1546	0.99955	0.699844	0.41245	0.999339	-0.226425	0.81815	0.9995	0.882212	0.2962	0.99953
orf19.1491	Ca21chr2_C_albicans_SC5314:334175-336020	0.265872	0.221	0.999577	-0.534764	0.15865	0.999191	-0.211418	0.5529	0.99955	0.929911	0.00895	0.605822	0.247483	0.4977	0.9995	0.54778	0.1281	0.99953
orf19.1492	Ca21chr2_C_albicans_SC5314:336573-338541	0.650744	0.00975	0.342601	-0.38712	0.363	0.999191	-0.502787	0.23805	0.99955	0.949816	0.02395	0.865286	0.374268	0.3615	0.9995	0.293477	0.4629	0.99953
orf19.1493	Ca21chr2_C_albicans_SC5314:338598-340557	0.122656	0.5282	0.999577	0.050687	0.88885	0.999191	0.054758	0.874	0.99955	0.0752699	0.8287	0.999339	0.183718	0.59055	0.9995	0.135889	0.67935	0.99953
orf19.1494	Ca21chr2_C_albicans_SC5314:341239-342678	0.0627648	0.75415	0.999577	-0.234904	0.51305	0.999191	-0.262492	0.4424	0.99955	0.234773	0.49245	0.999339	0.0197935	0.95285	0.9995	0.139771	0.6829	0.99953
orf19.1495	Ca21chr2_C_albicans_SC5314:342833-343631	0.477443	0.04285	0.714126	-0.233962	0.56275	0.999191	-0.366091	0.3256	0.99955	0.686867	0.0884	0.999339	0.294355	0.45105	0.9995	0.377696	0.3313	0.99953
orf19.1496	Ca21chr2_C_albicans_SC5314:343993-345349	0.223245	0.31495	0.999577	0.362437	0.35485	0.999191	-0.0221069	0.9528	0.99955	0.23911	0.54795	0.999339	0.605412	0.11015	0.9995	0.352248	0.34225	0.99953
orf19.1497	Ca21chr2_C_albicans_SC5314:345493-346606	0.166397	0.58315	0.999577	0.0224954	0.96595	0.999191	-0.141307	0.7789	0.99955	0.355869	0.46955	0.999339	0.123619	0.80755	0.9995	0.136467	0.78315	0.99953
orf19.1499	Ca21chr2_C_albicans_SC5314:350730-354165	0.0246229	0.89325	0.999577	-0.16808	0.6119	0.999191	-0.0520834	0.8682	0.99955	0.284996	0.37135	0.999339	0.155682	0.6321	0.9995	0.366205	0.25765	0.99953
orf19.150	Ca21chr2_C_albicans_SC5314:981177-981642	0.276401	0.16945	0.999577	0.686623	0.0476	0.999191	0.426455	0.209	0.99955	-0.0766828	0.8192	0.999339	0.479404	0.1607	0.9995	0.222257	0.50845	0.99953
orf19.1500	Ca21chr2_C_albicans_SC5314:354291-355815	0.006366	0.9751	0.999577	0.154977	0.6582	0.999191	-0.000862462	0.99785	0.99955	-0.338468	0.3039	0.999339	0.00968832	0.9776	0.9995	-0.219172	0.50175	0.99953
orf19.1502	Ca21chr2_C_albicans_SC5314:356130-356898	0.294635	0.2278	0.999577	-0.0909721	0.82855	0.999191	-0.303914	0.45535	0.99955	0.487187	0.2257	0.999339	0.205048	0.61425	0.9995	0.231251	0.5683	0.99953
orf19.1504	Ca21chr2_C_albicans_SC5314:357410-359972	-0.0508813	0.78535	0.999577	-0.121976	0.71365	0.999191	0.0228469	0.94335	0.99955	0.0627078	0.8495	0.999339	0.0433627	0.89685	0.9995	0.0409156	0.89515	0.99953
orf19.1505	Ca21chr2_C_albicans_SC5314:360899-361937	0.318952	0.11185	0.991521	-0.273548	0.4336	0.999191	0.028824	0.9326	0.99955	0.471495	0.1773	0.999339	0.0641869	0.85335	0.9995	0.234344	0.4874	0.99953
orf19.1506	Ca21chr2_C_albicans_SC5314:364197-364623	0	1	1	0	1	1	0	1	1	0	1	1	0	1	1	0	1	1
orf19.1507	Ca21chr2_C_albicans_SC5314:365081-367058	-0.198968	0.29775	0.999577	-0.438254	0.19755	0.999191	-0.271656	0.3964	0.99955	0.23283	0.46195	0.999339	-0.235528	0.48045	0.9995	0.0713429	0.8228	0.99953
orf19.1508	Ca21chr2_C_albicans_SC5314:367249-367585	-0.555285	0.1728	0.999577	0.0936375	0.8914	0.999191	0.491876	0.41035	0.99955	-1.70977	0.01175	0.631343	-1.05551	0.11455	0.9995	-0.743396	0.19145	0.99953
orf19.1509	Ca21chr2_C_albicans_SC5314:369887-372659	-0.193422	0.3079	0.999577	0.0867985	0.7898	0.999191	-0.0326372	0.91965	0.99955	-0.266069	0.4119	0.999339	-0.143603	0.6574	0.9995	-0.147599	0.6434	0.99953
orf19.151	Ca21chr2_C_albicans_SC5314:982445-984458	-0.208772	0.30565	0.999577	0.222809	0.5247	0.999191	-0.0652741	0.84875	0.99955	-0.249576	0.4734	0.999339	-0.123823	0.72	0.9995	-0.366408	0.2749	0.99953
orf19.1510	Ca21chr2_C_albicans_SC5314:374578-376459	0.14354	0.4401	0.999577	-0.0381881	0.9113	0.999191	-0.0326956	0.92305	0.99955	0.0918352	0.7754	0.999339	0.075157	0.81565	0.9995	0.0504128	0.86915	0.99953
orf19.1513	Ca21chr2_C_albicans_SC5314:377965-385840	-0.0588348	0.77085	0.999577	-0.183912	0.60695	0.999191	-0.194891	0.5565	0.99955	0.0111856	0.9721	0.999339	-0.0130313	0.9699	0.9995	-0.0383291	0.9135	0.99953
orf19.1514	Ca21chr2_C_albicans_SC5314:386899-387922	-0.0929738	0.61425	0.999577	-0.155923	0.6363	0.999191	-0.0929488	0.77695	0.99955	0.132218	0.6775	0.999339	0.061472	0.8459	0.9995	0.111199	0.7207	0.99953
orf19.1515	Ca21chr2_C_albicans_SC5314:388135-389302	-0.332755	0.1556	0.999577	-0.12042	0.76805	0.999191	0.0123549	0.97225	0.99955	-0.658115	0.09005	0.999339	-0.367256	0.35605	0.9995	-0.220898	0.55385	0.99953
orf19.1516	Ca21chr2_C_albicans_SC5314:389651-392036	-0.0602087	0.74765	0.999577	-0.194998	0.55425	0.999191	-0.0115515	0.9702	0.99955	-0.041877	0.89215	0.999339	-0.0771882	0.81	0.9995	-0.0340236	0.91585	0.99953
orf19.1517	Ca21chr2_C_albicans_SC5314:392666-393895	0.230193	0.30095	0.999577	0.317962	0.42475	0.999191	0.263397	0.48595	0.99955	0.170523	0.64835	0.999339	0.340933	0.37655	0.9995	0.308068	0.3907	0.99953
orf19.1519	Ca21chr2_C_albicans_SC5314:394339-397642	-0.194989	0.29585	0.999577	-0.0981902	0.7735	0.999191	-0.204747	0.52845	0.99955	-0.00747845	0.98055	0.999339	-0.0973307	0.77105	0.9995	-0.174539	0.5857	0.99953
orf19.1522	Ca21chr2_C_albicans_SC5314:398112-401241	0.100707	0.58755	0.999577	-0.199419	0.53835	0.999191	-0.139287	0.6616	0.99955	0.162336	0.6137	0.999339	-0.00695783	0.9842	0.9995	0.103135	0.7452	0.99953
orf19.1523	Ca21chr2_C_albicans_SC5314:402465-404124	0.141414	1	1	0.554545	1	1	-0.199551	1	1	0.00897873	1	1	-0.0949697	1	1	-0.0729058	1	1
orf19.1524	Ca21chr2_C_albicans_SC5314:405577-407053	-1.47074	1	1	-1.48776	1	1	-0.474786	1	1	-2.00366	1	1	-1.40562	1	1	-0.166032	1	1
orf19.1525	Ca21chr2_C_albicans_SC5314:408209-409406	0.261427	0.16755	0.999577	-0.120408	0.7209	0.999191	0.0230596	0.9442	0.99955	0.416511	0.20175	0.999339	0.152227	0.6249	0.9995	0.272362	0.39855	0.99953
orf19.1526	Ca21chr2_C_albicans_SC5314:410273-415346	-0.118554	0.57225	0.999577	-0.157323	0.6834	0.999191	-0.140968	0.69515	0.99955	0.0256259	0.94335	0.999339	-0.0434144	0.902	0.9995	0.030861	0.931	0.99953
orf19.1527	Ca21chr2_C_albicans_SC5314:415514-416069	0.0460872	0.88825	0.999577	-0.189743	0.7506	0.999191	0.272577	0.603	0.99955	-0.0961677	0.844	0.999339	-0.339901	0.51925	0.9995	-0.0305835	0.95385	0.99953
orf19.1528	Ca21chr2_C_albicans_SC5314:416570-417626	0.558012	0.0037	0.176902	0.441212	0.1999	0.999191	0.207439	0.5207	0.99955	0.422225	0.1978	0.999339	0.452172	0.1646	0.9995	0.334289	0.30365	0.99953
orf19.1529	Ca21chr2_C_albicans_SC5314:417865-418894	-0.136376	1	1	0.562773	1	1	-1.49171	1	1	0.121766	1	1	1.19569	1	1	-0.195801	1	1
orf19.1530	Ca21chr2_C_albicans_SC5314:418986-419508	-2.11519	1	1	0?	1	1	-0.298562	1	1	#NAME?	1	1	#NAME?	1	1	-0.222374	1	1
orf19.1531	Ca21chr2_C_albicans_SC5314:419747-422123	-0.0183257	0.92555	0.999577	-0.152964	0.6932	0.999191	-0.0134966	0.96835	0.99955	0.218333	0.54925	0.999339	-0.0507621	0.8903	0.9995	0.13468	0.68925	0.99953
orf19.1532	Ca21chr2_C_albicans_SC5314:422926-423997	0.0983328	0.6719	0.999577	-0.290235	0.44345	0.999191	-0.490779	0.195	0.99955	0.923235	0.01415	0.677474	0.41202	0.285	0.9995	0.354503	0.34435	0.99953
orf19.1533	Ca21chr2_C_albicans_SC5314:425070-426447	0.0723219	0.6977	0.999577	0.197522	0.5647	0.999191	0.0517355	0.86565	0.99955	0.128244	0.6999	0.999339	0.206696	0.53445	0.9995	0.0450445	0.8904	0.99953
orf19.1534	Ca21chr2_C_albicans_SC5314:427403-429179	-0.120677	0.5488	0.999577	-0.157419	0.64655	0.999191	-0.252077	0.45545	0.99955	-0.0641126	0.8482	0.999339	-0.202142	0.5596	0.9995	-0.201236	0.54065	0.99953
orf19.1535	Ca21chr2_C_albicans_SC5314:429649-430444	0.107802	0.6274	0.999577	-0.557964	0.1426	0.999191	-0.541195	0.1312	0.99955	0.385524	0.29805	0.999339	0.421506	0.2601	0.9995	0.520375	0.1511	0.99953
orf19.1536	Ca21chr2_C_albicans_SC5314:433194-434631	0.0737891	0.6919	0.999577	0.222509	0.52105	0.999191	0.0283758	0.9284	0.99955	-0.196503	0.5532	0.999339	-0.000628599	0.99845	0.9995	-0.0832729	0.79455	0.99953
orf19.1538	Ca21chr2_C_albicans_SC5314:434840-436109	0.107479	0.62705	0.999577	-1.02848	0.014	0.999191	-0.898742	0.0227	0.99955	1.14812	0.00265	0.337391	-0.215366	0.5709	0.9995	0.3178	0.4216	0.99953
orf19.1539	Ca21chr2_C_albicans_SC5314:437626-438826	0.165429	1	1	0.136643	1	1	-0.15966	1	1	0.181724	1	1	-0.533554	1	1	-0.865051	1	1
orf19.154	Ca21chr2_C_albicans_SC5314:984998-986084	0.760889	0.0007	0.0510387	0.364828	0.36685	0.999191	-0.069087	0.8643	0.99955	0.797979	0.04825	0.999339	0.606826	0.147	0.9995	0.559267	0.15085	0.99953
orf19.1541	Ca21chr2_C_albicans_SC5314:443523-446421	0.0718199	1	1	-0.175229	1	1	-0.0732754	1	1	0.0908405	1	1	-0.0526943	1	1	-0.112504	1	1
orf19.1542	Ca21chr2_C_albicans_SC5314:448809-450618	-0.140715	0.4453	0.999577	-0.2776	0.40845	0.999191	-0.123833	0.6909	0.99955	0.0368438	0.90775	0.999339	-0.118622	0.70985	0.9995	-0.0201592	0.95025	0.99953
orf19.1543	Ca21chr2_C_albicans_SC5314:451489-452791	-0.154328	0.43565	0.999577	-0.179562	0.60785	0.999191	-0.110422	0.7489	0.99955	-0.0789234	0.81235	0.999339	0.0136896	0.97	0.9995	-0.0194489	0.9533	0.99953
orf19.1544	Ca21chr2_C_albicans_SC5314:455597-456395	0.0982116	0.6123	0.999577	-0.363028	0.27225	0.999191	-0.135165	0.67965	0.99955	0.360227	0.2587	0.999339	0.0707115	0.8245	0.9995	0.184233	0.56825	0.99953
orf19.1545	Ca21chr2_C_albicans_SC5314:456503-456971	0.332325	0.084	0.894109	0.563108	0.09175	0.999191	0.386722	0.2292	0.99955	0.359245	0.2697	0.999339	0.768703	0.01915	0.9995	0.559461	0.0928	0.99953
orf19.1546	Ca21chr2_C_albicans_SC5314:457282-458161	0.69277	0.00035	0.0318992	0.446647	0.1874	0.999191	0.201202	0.53815	0.99955	0.894982	0.0062	0.501361	0.748496	0.02525	0.9995	0.594137	0.0719	0.99953
orf19.1547	Ca21chr2_C_albicans_SC5314:458181-459087	-0.000683293	0.99345	0.999577	0.261915	0.5842	0.999191	-0.107841	0.8098	0.99955	0.0504513	0.91495	0.999339	0.0716036	0.87325	0.9995	0.267892	0.5573	0.99953
orf19.1548	Ca21chr2_C_albicans_SC5314:459138-459870	0.183687	0.5035	0.999577	-0.855479	0.0792	0.999191	-0.832527	0.07205	0.99955	0.595835	0.20975	0.999339	0.0333416	0.9401	0.9995	0.226499	0.61415	0.99953
orf19.1549	Ca21chr2_C_albicans_SC5314:460291-461038	-0.0898695	0.6489	0.999577	-0.572721	0.11965	0.999191	-0.380349	0.27335	0.99955	0.52171	0.12605	0.999339	-0.0752388	0.8316	0.9995	0.247193	0.47755	0.99953
orf19.155	Ca21chr2_C_albicans_SC5314:986486-987521	0.254238	0.1808	0.999577	-0.4572	0.18715	0.999191	-0.225785	0.4777	0.99955	0.455942	0.1697	0.999339	-0.0297045	0.9285	0.9995	0.286722	0.37045	0.99953
orf19.1551	Ca21chr2_C_albicans_SC5314:461343-462172	-2.0054	1	1	-0.193821	1	1	#NAME?	1	1	#NAME?	1	1	-1.03656	1	1	#NAME?	1	1
orf19.1552	Ca21chr2_C_albicans_SC5314:461343-462172	-0.0620582	0.80165	0.999577	0.0315231	0.94725	0.999191	-0.0491716	0.9105	0.99955	-0.0182666	0.96255	0.999339	-0.0174509	0.96705	0.9995	-0.0518571	0.9017	0.99953
orf19.1553	Ca21chr2_C_albicans_SC5314:462430-463878	-0.0633292	0.77725	0.999577	-0.0752697	0.8421	0.999191	-0.104598	0.77115	0.99955	0.00160932	0.9963	0.999339	-0.084277	0.81925	0.9995	-0.047335	0.89825	0.99953
orf19.1555	Ca21chr2_C_albicans_SC5314:464537-468209	0.072101	0.69015	0.999577	-0.212845	0.52845	0.999191	-0.121294	0.6982	0.99955	0.130292	0.68675	0.999339	-0.0502228	0.87465	0.9995	0.0914044	0.7665	0.99953
orf19.1557	Ca21chr2_C_albicans_SC5314:468571-469414	-0.0160503	0.9533	0.999577	-0.238227	0.61305	0.999191	-0.046359	0.9158	0.99955	0.171239	0.70535	0.999339	-0.17672	0.7108	0.9995	-0.0887206	0.8364	0.99953
orf19.1559	Ca21chr2_C_albicans_SC5314:469611-470709	0.0717301	0.76765	0.999577	0.350219	0.4099	0.999191	0.200941	0.60995	0.99955	-0.0973644	0.80845	0.999339	0.256467	0.5299	0.9995	0.0487175	0.90105	0.99953
orf19.156	Ca21chr2_C_albicans_SC5314:988714-990196	0.118184	0.5525	0.999577	0.236436	0.51705	0.999191	0.147243	0.6658	0.99955	-0.0832986	0.80745	0.999339	0.132067	0.69705	0.9995	-0.0253603	0.94005	0.99953
orf19.1560	Ca21chr2_C_albicans_SC5314:471243-472860	-0.17335	0.3978	0.999577	-0.136076	0.7032	0.999191	-0.110622	0.75015	0.99955	-0.166986	0.64235	0.999339	-0.11501	0.74455	0.9995	-0.111156	0.7501	0.99953
orf19.1562	Ca21chr2_C_albicans_SC5314:474685-475228	0.0909694	0.6857	0.999577	0.203456	0.59665	0.999191	-0.121489	0.75075	0.99955	0.101016	0.78365	0.999339	-0.0345617	0.9284	0.9995	-0.109511	0.773	0.99953
orf19.1563	Ca21chr2_C_albicans_SC5314:476653-478294	-0.056596	0.7658	0.999577	0.22464	0.48915	0.999191	0.0454827	0.886	0.99955	-0.207167	0.5077	0.999339	0.0213719	0.9492	0.9995	-0.197994	0.53885	0.99953
orf19.1564	Ca21chr2_C_albicans_SC5314:478693-479263	-0.235596	0.2188	0.999577	0.110852	0.74285	0.999191	-0.0797808	0.8047	0.99955	-0.451364	0.1599	0.999339	-0.175702	0.5902	0.9995	-0.369633	0.25235	0.99953
orf19.1565	Ca21chr2_C_albicans_SC5314:479342-481184	-0.292271	0.12565	0.999577	-0.0989124	0.76325	0.999191	0.0247949	0.9403	0.99955	0.103065	0.75355	0.999339	0.196118	0.5573	0.9995	0.00104095	0.9974	0.99953
orf19.1566	Ca21chr2_C_albicans_SC5314:481407-484236	0.0214599	0.93135	0.999577	0.00658906	0.9894	0.999191	0.0163398	0.9681	0.99955	0.0341647	0.9336	0.999339	-0.0621765	0.88545	0.9995	0.0401473	0.92285	0.99953
orf19.1567	Ca21chr2_C_albicans_SC5314:484559-487664	-0.147181	0.42855	0.999577	-0.2468	0.4599	0.999191	-0.198298	0.5286	0.99955	0.0807492	0.8042	0.999339	-0.0907553	0.7725	0.9995	-0.0915189	0.7674	0.99953
orf19.1569	Ca21chr2_C_albicans_SC5314:487895-491423	0.0318747	0.89	0.999577	0.0983587	0.8217	0.999191	0.0529486	0.89085	0.99955	0.120625	0.75555	0.999339	0.0745478	0.8497	0.9995	0.13382	0.73775	0.99953
orf19.1570	Ca21chr2_C_albicans_SC5314:491865-494052	-0.214327	0.2371	0.999577	0.0109215	0.97315	0.999191	-0.0207135	0.95005	0.99955	-0.301291	0.3518	0.999339	-0.0977329	0.7664	0.9995	-0.139021	0.64855	0.99953
orf19.1571	Ca21chr2_C_albicans_SC5314:494310-495161	1.58297	1	1	inf	1	1	0.131521	1	1	0	1	1	inf	1	1	inf	1	1
orf19.1573	Ca21chr2_C_albicans_SC5314:496653-500706	-0.102719	0.5836	0.999577	0.0368944	0.915	0.999191	0.001153	0.99705	0.99955	-0.143026	0.67235	0.999339	-0.0470693	0.8941	0.9995	-0.0749972	0.821	0.99953
orf19.1574	Ca21chr2_C_albicans_SC5314:501239-503006	-0.168054	0.4038	0.999577	-0.423325	0.22605	0.999191	-0.341311	0.3092	0.99955	0.422342	0.1984	0.999339	-0.0264312	0.93975	0.9995	0.133122	0.69115	0.99953
orf19.1575	Ca21chr2_C_albicans_SC5314:503400-504363	0.0268829	0.89885	0.999577	0.185088	0.6454	0.999191	0.0314096	0.9316	0.99955	-0.0172941	0.96265	0.999339	0.026208	0.95035	0.9995	0.0106299	0.976	0.99953
orf19.1576	Ca21chr2_C_albicans_SC5314:504783-506652	-0.138277	0.48035	0.999577	-0.072268	0.8429	0.999191	-0.143165	0.6532	0.99955	-0.018362	0.9551	0.999339	0.162262	0.62505	0.9995	0.105911	0.7491	0.99953
orf19.1577	Ca21chr2_C_albicans_SC5314:507755-509084	-0.0204337	1	1	0.0804585	1	1	-0.853623	1	1	0.247919	1	1	-0.792052	1	1	-0.192867	1	1
orf19.1578	Ca21chr2_C_albicans_SC5314:509451-514620	0.323413	0.21895	0.999577	-0.387326	0.4225	0.999191	-0.188098	0.69265	0.99955	0.492674	0.2851	0.999339	0.0736391	0.86485	0.9995	0.287321	0.5438	0.99953
orf19.158	Ca21chr3_C_albicans_SC5314:232740-233667	0.374863	0.0631	0.805388	-0.293739	0.3966	0.999191	-0.385559	0.24285	0.99955	0.755876	0.02345	0.865286	0.12444	0.7072	0.9995	0.195042	0.55275	0.99953
orf19.1580	Ca21chr2_C_albicans_SC5314:514976-517088	-0.325392	1	1	-1.05698	1	1	-0.64826	0.27355	0.99955	0.516955	0.35495	0.999339	-0.834035	1	1	-0.081891	1	1
orf19.1581	Ca21chr2_C_albicans_SC5314:517721-518054	2.23416	1	1	inf	1	1	inf	1	1	1.19027	1	1	0.0504326	1	1	0.272504	1	1
orf19.1582	Ca21chr2_C_albicans_SC5314:519116-520844	-0.142403	0.59075	0.999577	0.444126	0.3566	0.999191	0.0347474	0.93895	0.99955	-0.406279	0.346	0.999339	-0.141991	0.76075	0.9995	-0.122523	0.7766	0.99953
orf19.1584	Ca21chr2_C_albicans_SC5314:521168-522701	-0.0417786	0.83025	0.999577	0.487907	0.15805	0.999191	0.208122	0.5385	0.99955	-0.433516	0.20765	0.999339	0.184659	0.59235	0.9995	-0.0583355	0.8564	0.99953
orf19.1585	Ca21chr2_C_albicans_SC5314:524083-525196	-0.223024	0.3966	0.999577	-0.242361	0.6112	0.999191	-0.0593276	0.8973	0.99955	-0.281757	0.53205	0.999339	-0.308432	0.49355	0.9995	-0.268935	0.53435	0.99953
orf19.1586	Ca21chr2_C_albicans_SC5314:525602-526490	-0.13785	1	1	0.455201	1	1	-0.398284	1	1	-0.57471	1	1	0.157143	1	1	-0.591167	1	1
orf19.1587	Ca21chr2_C_albicans_SC5314:526889-528401	0.0231791	0.92645	0.999577	-0.142393	0.73665	0.999191	0.209374	0.58925	0.99955	-0.278368	0.49815	0.999339	-0.169333	0.69285	0.9995	0.185366	0.6303	0.99953
orf19.1588	Ca21chr2_C_albicans_SC5314:529139-529559	-0.0352051	0.86405	0.999577	-0.409429	0.2576	0.999191	-0.324171	0.33745	0.99955	0.390995	0.2708	0.999339	-0.0340293	0.9223	0.9995	0.0915377	0.78315	0.99953
orf19.1589	Ca21chr2_C_albicans_SC5314:530097-531411	-0.0827505	0.7067	0.999577	0.260022	0.4908	0.999191	0.0163112	0.9648	0.99955	-0.0474691	0.8944	0.999339	0.142568	0.68565	0.9995	0.0290275	0.93675	0.99953
orf19.1589.1	Ca21chr2_C_albicans_SC5314:532130-533492	0.211828	0.4446	0.999577	0.372191	0.41915	0.999191	0.00402161	0.99035	0.99955	0.361053	0.415	0.999339	0.655951	0.1397	0.9995	0.405842	0.37065	0.99953
orf19.1590	Ca21chr2_C_albicans_SC5314:904040-905822	0.0297731	0.9023	0.999577	-0.680311	0.10965	0.999191	-0.176075	0.66175	0.99955	0.612341	0.12065	0.999339	-0.0209034	0.95965	0.9995	0.232507	0.5493	0.99953
orf19.1591	Ca21chr2_C_albicans_SC5314:902614-903823	-0.178327	0.45065	0.999577	-0.035384	0.9388	0.999191	-0.0913709	0.83015	0.99955	-0.20903	0.6182	0.999339	-0.0510903	0.9045	0.9995	-0.105056	0.8029	0.99953
orf19.1592	Ca21chr2_C_albicans_SC5314:901036-901795	0.193727	0.452	0.999577	-0.151163	0.7407	0.999191	-0.00445222	0.9901	0.99955	0.178249	0.68535	0.999339	-0.214222	0.62365	0.9995	-0.0456023	0.9189	0.99953
orf19.1595	Ca21chr4_C_albicans_SC5314:835181-836888	0.32774	0.1197	0.999577	0.00447255	0.9913	0.999191	0.082163	0.8176	0.99955	-0.41023	0.2707	0.999339	-0.0899019	0.80345	0.9995	-0.0378274	0.9114	0.99953
orf19.1596	Ca21chr4_C_albicans_SC5314:832749-834546	0.028433	0.915	0.999577	0.513077	0.27025	0.999191	0.314286	0.4692	0.99955	-0.381574	0.39965	0.999339	0.159922	0.70935	0.9995	0.00663188	0.9905	0.99953
orf19.1597	Ca21chr2_C_albicans_SC5314:1912339-1913206	0.122943	0.50085	0.999577	-0.240793	0.45985	0.999191	-0.244725	0.45355	0.99955	0.339284	0.29605	0.999339	0.0187707	0.95685	0.9995	0.0992801	0.7464	0.99953
orf19.1598	Ca21chr2_C_albicans_SC5314:1913345-1914692	-0.272709	0.15155	0.999577	0.221595	0.51245	0.999191	0.0391492	0.90345	0.99955	-0.374018	0.238	0.999339	-0.117193	0.72815	0.9995	-0.263427	0.4149	0.99953
orf19.1599	Ca21chr2_C_albicans_SC5314:1918071-1918428	0.0746926	1	1	-0.479532	1	1	-0.094265	1	1	0.326174	0.74485	0.999339	0.0392793	0.882	0.9995	-0.175121	0.8744	0.99953
orf19.1600	Ca21chr2_C_albicans_SC5314:1919280-1921410	0.0978135	0.64615	0.999577	-0.02085	0.9545	0.999191	0.147967	0.67125	0.99955	0.0678961	0.8465	0.999339	0.0978663	0.78315	0.9995	0.26201	0.45195	0.99953
orf19.1601	Ca21chr2_C_albicans_SC5314:1921933-1923103	-0.00158678	0.997	0.999699	-0.0680675	0.92795	0.999191	-0.0672569	0.9312	0.99955	0.0386715	0.95835	0.999339	0.0359546	0.9611	0.9995	0.108547	0.89225	0.99953
orf19.1604	Ca21chr2_C_albicans_SC5314:1930309-1933514	-0.149886	0.4445	0.999577	-0.401518	0.2572	0.999191	-0.403635	0.22135	0.99955	0.0740199	0.83205	0.999339	-0.0804228	0.81575	0.9995	-0.0708227	0.82645	0.99953
orf19.1605	Ca21chr2_C_albicans_SC5314:1936616-1939349	0.107465	0.6216	0.999577	-0.292624	0.43665	0.999191	-0.199965	0.5725	0.99955	0.338676	0.34165	0.999339	0.0406068	0.9075	0.9995	0.0112806	0.9725	0.99953
orf19.1606	Ca21chr3_C_albicans_SC5314:524218-525844	0.207983	0.39555	0.999577	-0.723063	0.0946	0.999191	-0.431266	0.29205	0.99955	0.767975	0.0542	0.999339	0.243982	0.5334	0.9995	0.40747	0.31395	0.99953
orf19.1607	Ca21chr3_C_albicans_SC5314:517726-520516	-0.107275	0.5898	0.999577	0.144154	0.6737	0.999191	-0.0912309	0.78415	0.99955	-0.262186	0.45135	0.999339	-0.117929	0.73085	0.9995	-0.260387	0.4183	0.99953
orf19.1608	Ca21chr3_C_albicans_SC5314:514996-516763	0.47234	1	1	1.1446	0.12065	0.999191	0.440998	1	1	0.0426621	1	1	0.490467	0.40025	0.9995	0.203219	1	1
orf19.1609	Ca21chr3_C_albicans_SC5314:512846-514847	-0.0237498	0.9046	0.999577	-0.485717	0.163	0.999191	-0.390996	0.22195	0.99955	0.544176	0.08835	0.999339	-0.00178119	0.9964	0.9995	0.274904	0.3907	0.99953
orf19.1610	Ca21chr3_C_albicans_SC5314:511398-512532	0.128377	0.6931	0.999577	-0.596662	0.28465	0.999191	-0.374835	0.48615	0.99955	0.403028	0.4679	0.999339	0.343816	0.5082	0.9995	0.23121	0.67045	0.99953
orf19.1611	Ca21chr3_C_albicans_SC5314:509771-510704	-0.0112071	0.97865	0.999577	-1.04604	0.11285	0.999191	-0.700445	0.25905	0.99955	0.984268	0.086	0.999339	-0.56966	0.3848	0.9995	-0.00104844	0.97435	0.99953
orf19.1613	Ca21chr3_C_albicans_SC5314:507201-509253	0.235785	0.2787	0.999577	0.53748	0.1995	0.999191	0.312641	0.4223	0.99955	-0.0204514	0.96015	0.999339	0.295113	0.4323	0.9995	0.0785636	0.8472	0.99953
orf19.1614	Ca21chr3_C_albicans_SC5314:504790-506398	0.139835	0.49085	0.999577	0.443808	0.2068	0.999191	0.390603	0.2509	0.99955	-0.0446058	0.8919	0.999339	0.219067	0.51515	0.9995	-0.047634	0.88665	0.99953
orf19.1616	Ca21chr3_C_albicans_SC5314:499571-502916	0.490631	0.0297	0.61	-0.00189257	0.9971	0.999191	-0.232314	0.53985	0.99955	0.8207	0.0288	0.913428	0.548968	0.15205	0.9995	0.168634	0.64995	0.99953
orf19.1617	Ca21chr3_C_albicans_SC5314:497488-498661	0.460495	0.02735	0.593058	0.220409	0.5426	0.999191	0.20689	0.5525	0.99955	0.726226	0.0361	0.998089	0.541016	0.13155	0.9995	0.475578	0.1684	0.99953
orf19.1618	Ca21chr3_C_albicans_SC5314:493470-495612	-0.255148	0.27485	0.999577	0.0820407	0.83615	0.999191	0.0689549	0.85445	0.99955	-0.0475712	0.8972	0.999339	0.00616866	0.98895	0.9995	-0.00620967	0.98605	0.99953
orf19.1618.1	Ca21chr3_C_albicans_SC5314:492582-492807	0.675101	0.10665	0.981214	0.500606	0.4604	0.999191	0.398281	0.54995	0.99955	0.501002	0.4322	0.999339	0.953722	0.1437	0.9995	0.5758	0.3844	0.99953
orf19.1619	Ca21chr3_C_albicans_SC5314:489182-490943	-0.154432	0.43285	0.999577	-0.218907	0.53665	0.999191	-0.161029	0.62905	0.99955	0.0815312	0.8062	0.999339	-0.0407849	0.9037	0.9995	0.0130365	0.9697	0.99953
orf19.1620	Ca21chr3_C_albicans_SC5314:488505-488994	0.320193	1	1	-0.784288	1	1	0.531655	0.55675	0.99955	0.760667	1	1	-0.133391	1	1	1.97001	0.14	0.99953
orf19.1621	Ca21chr3_C_albicans_SC5314:484970-486479	0.152285	0.4278	0.999577	-0.181822	0.5838	0.999191	-0.196278	0.5381	0.99955	0.231862	0.47825	0.999339	0.0381855	0.91	0.9995	0.0324119	0.9173	0.99953
orf19.1622	Ca21chr3_C_albicans_SC5314:480749-484529	-0.0574519	0.7625	0.999577	-0.233968	0.48485	0.999191	-0.116391	0.714	0.99955	0.109396	0.7246	0.999339	-0.0264747	0.93485	0.9995	0.0617046	0.8402	0.99953
orf19.1623	Ca21chr3_C_albicans_SC5314:479013-480513	-0.0975576	0.59855	0.999577	-0.0904711	0.78305	0.999191	-0.0614155	0.84495	0.99955	-0.0789964	0.8054	0.999339	-0.0981909	0.7593	0.9995	-0.0830799	0.79015	0.99953
orf19.1624	Ca21chr3_C_albicans_SC5314:474902-477388	0.127934	0.4882	0.999577	-0.137906	0.6782	0.999191	-0.214394	0.4809	0.99955	0.274361	0.4001	0.999339	0.0237101	0.9395	0.9995	0.0505403	0.8696	0.99953
orf19.1624.1	Ca21chr3_C_albicans_SC5314:474683-474860	0.73924	0.04395	0.724182	-0.144269	0.81795	0.999191	-0.2251	0.68445	0.99955	1.34127	0.0434	0.999339	0.615159	0.3085	0.9995	0.934895	0.1154	0.99953
orf19.1625	Ca21chr3_C_albicans_SC5314:473976-474399	0.183805	0.31045	0.999577	-0.304345	0.36485	0.999191	-0.0510084	0.87225	0.99955	0.217	0.5022	0.999339	-0.151997	0.6459	0.9995	0.169671	0.59295	0.99953
orf19.1626	Ca21chr3_C_albicans_SC5314:472383-473523	-0.0634327	0.75385	0.999577	-0.0631714	0.8701	0.999191	0.0241453	0.94645	0.99955	0.0619504	0.85985	0.999339	0.0934163	0.79665	0.9995	0.103721	0.7706	0.99953
orf19.1628	Ca21chr3_C_albicans_SC5314:470531-472085	-0.115265	0.5605	0.999577	-0.0761074	0.82705	0.999191	0.0410014	0.8999	0.99955	-0.259536	0.4389	0.999339	-0.0975137	0.78035	0.9995	-0.085142	0.8059	0.99953
orf19.163	Ca21chrR_C_albicans_SC5314:576986-577937	0.426233	0.05615	0.788356	0.322395	0.39905	0.999191	0.191004	0.5977	0.99955	0.294798	0.43075	0.999339	0.26613	0.49465	0.9995	0.233555	0.50895	0.99953
orf19.1630	Ca21chr3_C_albicans_SC5314:467186-469711	0.00916668	0.9621	0.999577	-0.246524	0.51125	0.999191	-0.282236	0.42925	0.99955	0.00993021	0.9787	0.999339	-0.0746338	0.83795	0.9995	0.0191451	0.95785	0.99953
orf19.1631	Ca21chr3_C_albicans_SC5314:465113-466244	-0.0427048	0.8663	0.999577	-0.000111803	0.9996	0.9996	0.00803242	0.98475	0.99955	-0.0770847	0.87295	0.999339	-0.127501	0.7779	0.9995	-0.214721	0.6246	0.99953
orf19.1632	Ca21chr3_C_albicans_SC5314:463275-464493	0.0717006	0.74975	0.999577	0.227519	0.5654	0.999191	0.160537	0.6683	0.99955	-0.2941	0.426	0.999339	0.0273767	0.94125	0.9995	-0.0723711	0.8447	0.99953
orf19.1633	Ca21chr3_C_albicans_SC5314:460972-463204	0.00758247	0.96925	0.999577	-0.0059997	0.9873	0.999191	-0.0665231	0.8376	0.99955	0.121318	0.73255	0.999339	0.000322537	0.99905	0.9995	0.0264822	0.9379	0.99953
orf19.1634	Ca21chr3_C_albicans_SC5314:459383-460584	-0.21193	0.2641	0.999577	0.0550753	0.87605	0.999191	-0.106023	0.7393	0.99955	-0.210438	0.52605	0.999339	-0.079396	0.8121	0.9995	-0.196397	0.54045	0.99953
orf19.1635	Ca21chr3_C_albicans_SC5314:457875-458373	0.079395	0.86565	0.999577	0.102089	0.9014	0.999191	0.0818448	0.90615	0.99955	0.1442	0.8349	0.999339	0.107874	0.8782	0.9995	0.157491	0.82405	0.99953
orf19.1636	Ca21chr3_C_albicans_SC5314:456165-457548	-0.0183701	0.9219	0.999577	0.0548703	0.8715	0.999191	-0.0934549	0.7711	0.99955	-0.072571	0.8244	0.999339	0.0585886	0.8576	0.9995	-0.0300411	0.9242	0.99953
orf19.1637	Ca21chr3_C_albicans_SC5314:454103-455045	-0.060674	0.7596	0.999577	0.160526	0.6463	0.999191	0.16235	0.6362	0.99955	-0.214585	0.5135	0.999339	0.0590778	0.8697	0.9995	0.00526212	0.9873	0.99953
orf19.1638	Ca21chr3_C_albicans_SC5314:451509-454095	-0.276888	0.16655	0.999577	-0.235842	0.52605	0.999191	-0.200433	0.5595	0.99955	-0.0678399	0.84075	0.999339	-0.227661	0.5129	0.9995	-0.117333	0.73145	0.99953
orf19.1639	Ca21chr3_C_albicans_SC5314:449566-450733	-0.037114	1	1	-0.570523	1	1	0.404955	1	1	0.219189	1	1	-0.193687	1	1	0.109862	1	1
orf19.164	Ca21chrR_C_albicans_SC5314:574725-575931	-0.43705	0.04015	0.699613	-0.189011	0.6201	0.999191	-0.471319	0.20215	0.99955	-0.447248	0.2289	0.999339	-0.301733	0.4095	0.9995	-0.600594	0.07425	0.99953
orf19.1641	Ca21chr3_C_albicans_SC5314:448245-449517	-0.386093	1	1	-0.723783	1	1	-0.453823	1	1	-0.0107126	1	1	-0.262982	1	1	0.202288	1	1
orf19.1642	Ca21chr3_C_albicans_SC5314:446721-447342	0.06102	0.7633	0.999577	-0.801217	0.02605	0.999191	-0.799312	0.0193	0.99955	0.736882	0.03495	0.984787	-0.160477	0.65495	0.9995	0.137893	0.68275	0.99953
orf19.1643	Ca21chr3_C_albicans_SC5314:445675-446659	0.236959	0.20765	0.999577	0.787134	0.01915	0.999191	0.417927	0.1809	0.99955	0.0673647	0.83565	0.999339	0.483343	0.13355	0.9995	0.254616	0.4115	0.99953
orf19.1646	Ca21chr3_C_albicans_SC5314:442963-445489	-0.157046	0.3936	0.999577	-0.255582	0.4564	0.999191	-0.159181	0.61075	0.99955	0.0654451	0.84235	0.999339	-0.164313	0.627	0.9995	-0.0149153	0.96255	0.99953
orf19.1647	Ca21chr3_C_albicans_SC5314:441622-442730	-0.0351225	1	1	0.213364	0.75725	0.999191	-0.193781	1	1	0.382402	0.5859	0.999339	0.12665	0.8563	0.9995	-0.130724	0.84745	0.99953
orf19.1648	Ca21chr3_C_albicans_SC5314:437604-441603	-0.0722433	0.68695	0.999577	-0.0211186	0.948	0.999191	-0.0678772	0.83175	0.99955	0.0842688	0.794	0.999339	0.0584074	0.8498	0.9995	0.0731231	0.816	0.99953
orf19.1649	Ca21chr3_C_albicans_SC5314:436238-437483	-0.0621122	0.7543	0.999577	-0.352613	0.31505	0.999191	-0.251198	0.453	0.99955	0.392588	0.24355	0.999339	-0.0308956	0.9265	0.9995	0.0588822	0.85095	0.99953
orf19.1650	Ca21chr3_C_albicans_SC5314:435837-436008	0.495314	0.01345	0.424075	0.123848	0.72395	0.999191	-0.162818	0.63125	0.99955	0.768126	0.02285	0.865286	0.451635	0.18445	0.9995	0.436057	0.198	0.99953
orf19.1651	Ca21chr3_C_albicans_SC5314:433792-434320	-0.019772	0.9686	0.999577	-0.548011	0.41885	0.999191	-0.443161	0.5366	0.99955	0.180132	0.7951	0.999339	0.190291	0.7633	0.9995	-0.0394647	0.95825	0.99953
orf19.1652	Ca21chr3_C_albicans_SC5314:429602-431732	-0.165611	0.4222	0.999577	0.0949292	0.79515	0.999191	-0.284212	0.43055	0.99955	-0.287192	0.4295	0.999339	-0.0297676	0.9313	0.9995	-0.103631	0.7767	0.99953
orf19.1653	Ca21chr3_C_albicans_SC5314:428555-429146	-0.148391	0.46315	0.999577	0.151513	0.67555	0.999191	0.00871196	0.98075	0.99955	-0.381569	0.26755	0.999339	-0.0667765	0.84835	0.9995	-0.364445	0.28125	0.99953
orf19.1654	Ca21chr3_C_albicans_SC5314:427629-428217	-0.189631	0.3457	0.999577	-0.108483	0.7516	0.999191	-0.0297397	0.9276	0.99955	-0.178717	0.59015	0.999339	-0.222436	0.5115	0.9995	-0.478754	0.15745	0.99953
orf19.1655	Ca21chr3_C_albicans_SC5314:425329-427504	-0.045866	0.90005	0.999577	-0.453444	0.46795	0.999191	-0.618207	0.23925	0.99955	-0.776629	0.16915	0.999339	-0.769301	0.16585	0.9995	-0.225837	0.67335	0.99953
orf19.1655.3	Ca21chr3_C_albicans_SC5314:422708-422876	-0.158965	0.43405	0.999577	-0.158054	0.65585	0.999191	-0.283385	0.4152	0.99955	0.0448594	0.8989	0.999339	-0.258726	0.46875	0.9995	-0.207539	0.5513	0.99953
orf19.1656	Ca21chr3_C_albicans_SC5314:418469-420266	-0.0878081	0.68015	0.999577	-0.482354	0.19235	0.999191	0.0371106	0.92055	0.99955	0.112414	0.7603	0.999339	-0.121319	0.7445	0.9995	0.268163	0.47305	0.99953
orf19.1658	Ca21chr3_C_albicans_SC5314:414752-416640	-0.0336256	0.86455	0.999577	-0.255355	0.44585	0.999191	-0.111772	0.738	0.99955	0.0577971	0.8653	0.999339	-0.139047	0.6887	0.9995	0.034003	0.918	0.99953
orf19.1659	Ca21chr3_C_albicans_SC5314:412611-414375	0.0401253	0.8428	0.999577	0.214732	0.54135	0.999191	0.0828981	0.8115	0.99955	-0.246162	0.4692	0.999339	-0.075972	0.8204	0.9995	-0.298366	0.36335	0.99953
orf19.166	Ca21chrR_C_albicans_SC5314:570077-573050	-0.0371897	0.8547	0.999577	-0.40842	0.2311	0.999191	-0.362227	0.27525	0.99955	0.249658	0.45465	0.999339	-0.0911848	0.7813	0.9995	-0.0225108	0.943	0.99953
orf19.1661	Ca21chr3_C_albicans_SC5314:410325-411948	0.191174	0.36365	0.999577	-0.174271	0.67295	0.999191	-0.0932349	0.7981	0.99955	0.21181	0.5694	0.999339	0.012836	0.9712	0.9995	0.0856594	0.81575	0.99953
orf19.1662	Ca21chr3_C_albicans_SC5314:409036-410092	0.643569	0.00055	0.0445576	0.4071	0.2209	0.999191	0.245542	0.4347	0.99955	0.75021	0.02145	0.848016	0.641826	0.05085	0.9995	0.565294	0.08325	0.99953
orf19.1663	Ca21chr3_C_albicans_SC5314:405318-406704	0.114383	0.5468	0.999577	-0.199472	0.542	0.999191	-0.187128	0.5672	0.99955	0.239933	0.47595	0.999339	-0.0428485	0.89865	0.9995	0.0952793	0.7625	0.99953
orf19.1664	Ca21chr3_C_albicans_SC5314:402552-405153	-0.222444	0.2738	0.999577	0.0306481	0.9313	0.999191	0.219979	0.51535	0.99955	-0.0652308	0.83735	0.999339	-0.0205992	0.9497	0.9995	-0.0155736	0.96305	0.99953
orf19.1665	Ca21chr3_C_albicans_SC5314:399125-400421	-0.182316	0.45665	0.999577	-0.178205	0.66495	0.999191	-0.0357106	0.93195	0.99955	-0.202295	0.64185	0.999339	-0.26469	0.5355	0.9995	-0.180002	0.6835	0.99953
orf19.1666	Ca21chr3_C_albicans_SC5314:395151-396747	0.148737	0.4304	0.999577	-0.0320693	0.9269	0.999191	0.0174111	0.9577	0.99955	0.0212815	0.94995	0.999339	0.109324	0.7469	0.9995	0.186359	0.5703	0.99953
orf19.1667	Ca21chr3_C_albicans_SC5314:390790-394543	-0.0614572	0.76085	0.999577	-0.16324	0.6423	0.999191	-0.330312	0.31315	0.99955	0.0833032	0.80675	0.999339	-0.00262212	0.99405	0.9995	-0.0353283	0.91175	0.99953
orf19.1667.1	Ca21chr3_C_albicans_SC5314:390311-390578	0.713924	0.0569	0.788356	0.478765	0.4362	0.999191	-0.541471	0.3809	0.99955	1.65027	0.00855	0.585476	1.1288	0.058	0.9995	0.73649	0.22935	0.99953
orf19.1668	Ca21chr3_C_albicans_SC5314:388217-390089	-0.170141	0.3978	0.999577	-0.437916	0.20905	0.999191	-0.430137	0.2032	0.99955	0.473337	0.15775	0.999339	-0.0187479	0.95645	0.9995	-0.0669441	0.8357	0.99953
orf19.1669	Ca21chr3_C_albicans_SC5314:385661-388049	0.326123	0.11525	0.999577	0.623117	0.0758	0.999191	0.363338	0.2807	0.99955	-0.0568407	0.86125	0.999339	0.339276	0.3411	0.9995	0.173195	0.60645	0.99953
orf19.1670	Ca21chr3_C_albicans_SC5314:382034-384872	0.0989751	0.6013	0.999577	-0.444613	0.18695	0.999191	-0.275746	0.39905	0.99955	0.39195	0.2393	0.999339	0.0886531	0.79315	0.9995	0.211028	0.50865	0.99953
orf19.1671	Ca21chr3_C_albicans_SC5314:376403-377816	-0.0793671	0.70215	0.999577	0.099098	0.80485	0.999191	0.166687	0.6501	0.99955	-0.146507	0.6963	0.999339	0.0404832	0.91265	0.9995	0.0301323	0.93245	0.99953
orf19.1671.1	Ca21chr3_C_albicans_SC5314:379785-380172	-0.43487	1	1	-0.271213	1	1	0	1	1	0	1	1	inf	1	1	0	1	1
orf19.1672	Ca21chr3_C_albicans_SC5314:372244-375910	-0.113697	0.63785	0.999577	0.000763899	0.99865	0.99929	-0.0281685	0.9507	0.99955	-0.0488759	0.9056	0.999339	-0.00643835	0.98855	0.9995	-0.0407179	0.923	0.99953
orf19.1673	Ca21chr3_C_albicans_SC5314:369943-371638	0.185734	0.40675	0.999577	-0.0249891	0.95265	0.999191	-0.156647	0.6817	0.99955	0.462872	0.23935	0.999339	0.146596	0.71565	0.9995	0.172114	0.65475	0.99953
orf19.1674	Ca21chr3_C_albicans_SC5314:367385-369644	0.149089	0.428	0.999577	-0.337639	0.3366	0.999191	-0.191647	0.5581	0.99955	0.431198	0.1987	0.999339	0.027484	0.93275	0.9995	0.158301	0.6194	0.99953
orf19.1675	Ca21chr3_C_albicans_SC5314:365358-366561	0.0394159	0.83585	0.999577	0.0325992	0.92125	0.999191	0.0816734	0.80005	0.99955	0.0154711	0.96145	0.999339	0.133498	0.6929	0.9995	0.144318	0.6602	0.99953
orf19.1676	Ca21chr3_C_albicans_SC5314:362743-363850	0.343839	0.093	0.931207	-0.0462068	0.8964	0.999191	0.0550715	0.87645	0.99955	0.262987	0.47015	0.999339	0.199086	0.58345	0.9995	0.0793528	0.8145	0.99953
orf19.1677	Ca21chr3_C_albicans_SC5314:360647-361445	0.15747	0.41165	0.999577	0.209863	0.53855	0.999191	-0.213151	0.5126	0.99955	0.131977	0.6934	0.999339	0.296366	0.37865	0.9995	0.0323202	0.9176	0.99953
orf19.1678	Ca21chr3_C_albicans_SC5314:360218-360569	-0.0130263	0.9433	0.999577	-0.131333	0.70055	0.999191	-0.0264925	0.9378	0.99955	-0.0448976	0.89585	0.999339	-0.0649105	0.84775	0.9995	-0.0471316	0.8847	0.99953
orf19.1679	Ca21chr3_C_albicans_SC5314:358212-359142	0.908975	0.04065	0.702376	-0.223226	0.76455	0.999191	-0.965646	0.1804	0.99955	-0.101538	0.8744	0.999339	-0.211506	0.75605	0.9995	-0.866066	0.2111	0.99953
orf19.168	Ca21chrR_C_albicans_SC5314:568821-569697	-0.0606811	0.74875	0.999577	0.348872	0.2891	0.999191	0.148141	0.64465	0.99955	-0.121216	0.7059	0.999339	0.0365416	0.91755	0.9995	0.0259589	0.936	0.99953
orf19.1680	Ca21chr3_C_albicans_SC5314:355984-357915	-0.182399	0.4246	0.999577	-0.130133	0.7417	0.999191	-0.0190078	0.96145	0.99955	-0.166454	0.66745	0.999339	-0.140913	0.72545	0.9995	-0.0685349	0.8613	0.99953
orf19.1681	Ca21chr3_C_albicans_SC5314:355040-355601	0.0721749	0.80575	0.999577	-0.136731	0.7817	0.999191	-0.149242	0.752	0.99955	0.46813	0.3081	0.999339	0.0653846	0.89315	0.9995	-0.0346047	0.94105	0.99953
orf19.1682	Ca21chr3_C_albicans_SC5314:353613-354774	-0.253458	0.3938	0.999577	-0.083277	0.86695	0.999191	0.0351419	0.9484	0.99955	-0.199258	0.6522	0.999339	-0.0874493	0.85375	0.9995	0.0121627	0.9777	0.99953
orf19.1683	Ca21chr3_C_albicans_SC5314:351844-352927	-0.130646	0.48615	0.999577	-0.0251149	0.9412	0.999191	0.0038816	0.98945	0.99955	-0.213857	0.4947	0.999339	-0.11661	0.70925	0.9995	-0.125457	0.70255	0.99953
orf19.1684	Ca21chr3_C_albicans_SC5314:349258-350941	0.0657827	0.73105	0.999577	-0.228633	0.4808	0.999191	-0.335787	0.29825	0.99955	0.373713	0.25045	0.999339	0.0853269	0.79745	0.9995	0.0324828	0.9189	0.99953
orf19.1685	Ca21chr3_C_albicans_SC5314:347787-349137	-0.100373	0.6348	0.999577	-0.401139	0.2765	0.999191	-0.209067	0.5529	0.99955	0.352514	0.3043	0.999339	-0.000419212	0.99835	0.9995	0.303631	0.3851	0.99953
orf19.1686	Ca21chr3_C_albicans_SC5314:345432-347142	-0.098163	0.64715	0.999577	-0.132131	0.71645	0.999191	0.0171527	0.9631	0.99955	-0.133469	0.70365	0.999339	-0.240784	0.505	0.9995	-0.178712	0.6032	0.99953
orf19.1687	Ca21chr3_C_albicans_SC5314:342683-344987	-0.0212612	0.91975	0.999577	0.0440262	0.9109	0.999191	-0.0300715	0.92935	0.99955	0.0875275	0.8155	0.999339	-0.0208567	0.9523	0.9995	0.0317016	0.93265	0.99953
orf19.169	Ca21chrR_C_albicans_SC5314:566054-568721	-0.0809988	0.65905	0.999577	0.106838	0.75065	0.999191	0.257301	0.411	0.99955	0.0453167	0.88695	0.999339	0.050649	0.87555	0.9995	0.0651264	0.8342	0.99953
orf19.1690	Ca21chr3_C_albicans_SC5314:336917-338324	-0.122801	0.60285	0.999577	-0.0525662	0.9062	0.999191	-0.0233976	0.95495	0.99955	-0.196171	0.63415	0.999339	-0.131548	0.7839	0.9995	-0.0923583	0.8182	0.99953
orf19.1691	Ca21chr3_C_albicans_SC5314:335871-336459	-0.993123	5e-05	0.00662841	-0.923459	0.0085	0.999191	-0.844224	0.0088	0.99955	-1.10493	0.0021	0.327167	-0.997312	0.00485	0.946773	-1.64003	5e-05	0.098
orf19.1693	Ca21chr3_C_albicans_SC5314:324274-332767	-0.109187	0.5985	0.999577	-0.0564286	0.88515	0.999191	-0.0363445	0.92635	0.99955	-0.0167464	0.9673	0.999339	0.0124489	0.9739	0.9995	0.044444	0.9046	0.99953
orf19.1697	Ca21chr3_C_albicans_SC5314:322943-324005	0.0564929	0.76885	0.999577	-0.294456	0.3722	0.999191	-0.109843	0.7289	0.99955	0.286662	0.36775	0.999339	0.117659	0.71575	0.9995	0.308122	0.34315	0.99953
orf19.1698	Ca21chr3_C_albicans_SC5314:320918-322817	-0.0268357	0.8867	0.999577	0.172238	0.6027	0.999191	-0.0183764	0.955	0.99955	-0.14991	0.63195	0.999339	0.0637197	0.84625	0.9995	-0.0514312	0.87605	0.99953
orf19.1699	Ca21chr3_C_albicans_SC5314:318273-320136	0.000925441	0.99555	0.999577	-0.104558	0.7566	0.999191	0.140132	0.66045	0.99955	-0.218328	0.50235	0.999339	-0.089138	0.78355	0.9995	0.00326684	0.99065	0.99953
orf19.17	Ca21chr2_C_albicans_SC5314:1301324-1301909	-0.144096	0.65745	0.999577	-0.250566	0.66825	0.999191	-0.391442	0.4594	0.99955	0.258206	0.62505	0.999339	-0.114401	0.8216	0.9995	-0.188021	0.7316	0.99953
orf19.1700	Ca21chr3_C_albicans_SC5314:317434-317995	0.296169	0.30375	0.999577	-0.362625	0.44725	0.999191	-0.378249	0.463	0.99955	0.63751	0.18595	0.999339	0.166173	0.7436	0.9995	0.223193	0.63785	0.99953
orf19.1701	Ca21chr3_C_albicans_SC5314:316045-316768	-0.0543625	0.8208	0.999577	-0.0446128	0.92	0.999191	0.0255151	0.947	0.99955	-0.108454	0.7865	0.999339	-0.29554	0.478	0.9995	-0.108874	0.78225	0.99953
orf19.1702	Ca21chr3_C_albicans_SC5314:315171-315812	0.0164161	0.9406	0.999577	0.059161	0.8728	0.999191	-0.00833042	0.98205	0.99955	-0.11337	0.74415	0.999339	0.0445132	0.9056	0.9995	-0.140404	0.68245	0.99953
orf19.1704	Ca21chr3_C_albicans_SC5314:311545-312778	-0.240681	0.3005	0.999577	0.186573	0.6377	0.999191	-0.434271	0.2541	0.99955	-0.510365	0.1882	0.999339	-0.0411329	0.91335	0.9995	-0.310078	0.43355	0.99953
orf19.1706	Ca21chr3_C_albicans_SC5314:307971-311241	0.276939	0.1556	0.999577	-0.154447	0.63985	0.999191	-0.18336	0.57415	0.99955	0.460544	0.15435	0.999339	0.0833213	0.8002	0.9995	0.22116	0.49555	0.99953
orf19.1707	Ca21chr3_C_albicans_SC5314:307638-307956	0.609568	0.01865	0.501315	-0.723985	0.1398	0.999191	-1.09171	0.018	0.99955	1.08826	0.01185	0.631343	0.132413	0.7731	0.9995	-0.00702603	0.99	0.99953
orf19.1708	Ca21chr3_C_albicans_SC5314:306820-307480	0.313547	0.1711	0.999577	0.167007	0.67975	0.999191	-0.192597	0.61775	0.99955	0.633957	0.09155	0.999339	0.396905	0.30575	0.9995	0.419626	0.26345	0.99953
orf19.1709	Ca21chr3_C_albicans_SC5314:304791-305175	0.00622371	0.98345	0.999577	-0.61757	0.2042	0.999191	-0.439579	0.34665	0.99955	0.205757	0.65455	0.999339	-0.353639	0.44585	0.9995	0.122128	0.7855	0.99953
orf19.171	Ca21chrR_C_albicans_SC5314:561932-564684	-0.0237781	0.9193	0.999577	0.0899472	0.83885	0.999191	-0.00154988	0.9971	0.99955	-0.112846	0.78595	0.999339	-0.0718609	0.8605	0.9995	-0.125354	0.76015	0.99953
orf19.1710	Ca21chr3_C_albicans_SC5314:302780-303620	-0.0720384	0.7069	0.999577	-0.471174	0.1722	0.999191	-0.262423	0.41	0.99955	0.244317	0.44515	0.999339	-0.263264	0.41605	0.9995	-0.0154073	0.96085	0.99953
orf19.1711	Ca21chr3_C_albicans_SC5314:301512-302700	0.138919	0.4757	0.999577	-0.0871521	0.80765	0.999191	-0.0300326	0.92755	0.99955	0.162486	0.632	0.999339	0.0821713	0.8039	0.9995	0.200898	0.52285	0.99953
orf19.1712	Ca21chr3_C_albicans_SC5314:296887-300271	0.116063	0.54405	0.999577	-0.270857	0.4073	0.999191	-0.213789	0.51115	0.99955	0.373804	0.2407	0.999339	0.130236	0.7014	0.9995	0.183056	0.57115	0.99953
orf19.1714	Ca21chr3_C_albicans_SC5314:294451-295375	0.0643839	0.8417	0.999577	-0.0229317	0.95865	0.999191	0.330128	0.5346	0.99955	-0.0371328	0.9463	0.999339	0.162517	0.7515	0.9995	0.234294	0.6588	0.99953
orf19.1715	Ca21chr3_C_albicans_SC5314:291578-293369	-0.302503	0.1174	0.999577	-0.405251	0.2226	0.999191	-0.262838	0.41125	0.99955	0.233543	0.4854	0.999339	-0.140316	0.6749	0.9995	0.0338686	0.91735	0.99953
orf19.1716	Ca21chr3_C_albicans_SC5314:290330-291143	0.51267	0.00605	0.253882	0.331805	0.3249	0.999191	0.214586	0.50565	0.99955	0.159408	0.6249	0.999339	0.354834	0.27785	0.9995	0.222415	0.49	0.99953
orf19.1717	Ca21chr3_C_albicans_SC5314:288790-290176	0.166989	0.5471	0.999577	0.354219	0.438	0.999191	0.158355	0.71535	0.99955	0.202449	0.65265	0.999339	0.361075	0.4354	0.9995	0.399266	0.38045	0.99953
orf19.1718	Ca21chr3_C_albicans_SC5314:285485-288233	-3.64248e-05	0.9992	0.999714	-0.344965	0.3173	0.999191	-0.35386	0.26945	0.99955	0.485621	0.13135	0.999339	0.106003	0.74605	0.9995	0.227485	0.4692	0.99953
orf19.1719	Ca21chr3_C_albicans_SC5314:280482-282177	0.371154	0.0842	0.894606	0.0250394	0.94795	0.999191	-0.244323	0.466	0.99955	0.160717	0.64525	0.999339	0.255103	0.50195	0.9995	0.259548	0.4541	0.99953
orf19.172	Ca21chrR_C_albicans_SC5314:560835-561231	0.250964	0.25745	0.999577	-0.0612627	0.8726	0.999191	-0.114097	0.7646	0.99955	0.25821	0.49515	0.999339	0.0510606	0.9018	0.9995	0.248892	0.50245	0.99953
orf19.1720	Ca21chr3_C_albicans_SC5314:277545-280140	0.407151	0.05675	0.788356	-0.223925	0.54225	0.999191	-0.182045	0.6094	0.99955	0.708797	0.0539	0.999339	0.267911	0.469	0.9995	0.432679	0.22495	0.99953
orf19.1721	Ca21chr3_C_albicans_SC5314:275444-276549	0.0827113	0.744	0.999577	-0.079704	0.84755	0.999191	0.268275	0.50975	0.99955	-0.0180544	0.96695	0.999339	-0.05813	0.8949	0.9995	0.294246	0.4694	0.99953
orf19.1722	Ca21chr3_C_albicans_SC5314:275444-276549	0.222437	0.60515	0.999577	-0.0190146	0.97795	0.999191	-0.111493	0.8736	0.99955	0.19673	0.78545	0.999339	-0.21559	0.7589	0.9995	0.206905	0.76805	0.99953
orf19.1723	Ca21chr3_C_albicans_SC5314:274597-275266	0.184217	0.41895	0.999577	0.108706	0.7799	0.999191	0.266355	0.50335	0.99955	0.11276	0.77155	0.999339	0.243191	0.52765	0.9995	0.0814128	0.82775	0.99953
orf19.1724	Ca21chr3_C_albicans_SC5314:273910-274378	1.52022	1	1	2.20379	1	1	inf	1	1	0.341941	1	1	0.813755	1	1	0.403024	1	1
orf19.1725	Ca21chr3_C_albicans_SC5314:269414-271592	-0.000833622	0.9953	0.999577	-0.0580357	0.8613	0.999191	-0.0842793	0.8022	0.99955	-0.284713	0.4059	0.999339	0.000426706	0.99825	0.9995	-0.0682455	0.8343	0.99953
orf19.1727	Ca21chr3_C_albicans_SC5314:264974-268610	0.0658917	0.7255	0.999577	-0.0263211	0.9377	0.999191	0.0917467	0.7758	0.99955	-0.0847577	0.7851	0.999339	-0.0725052	0.828	0.9995	0.0236994	0.94585	0.99953
orf19.1728	Ca21chr3_C_albicans_SC5314:260933-261566	1.09711	1	1	0.00841253	1	1	0.108011	1	1	1.7948	1	1	1.45145	1	1	1.149	1	1
orf19.1729	Ca21chr3_C_albicans_SC5314:259890-260898	-0.175562	0.51135	0.999577	-0.291747	0.5306	0.999191	-0.136593	0.75485	0.99955	-0.0998144	0.81645	0.999339	-0.0554192	0.89735	0.9995	-0.124064	0.77615	0.99953
orf19.173	Ca21chrR_C_albicans_SC5314:556960-560263	-0.0517802	0.82905	0.999577	-0.685571	0.11885	0.999191	-0.581995	0.181	0.99955	0.300224	0.47845	0.999339	-0.130152	0.75545	0.9995	0.0106574	0.97915	0.99953
orf19.1730	Ca21chr3_C_albicans_SC5314:257640-258650	0.139871	0.477	0.999577	-0.534665	0.1093	0.999191	-0.572423	0.074	0.99955	0.518043	0.10555	0.999339	-0.093931	0.7758	0.9995	0.0171218	0.96265	0.99953
orf19.1734	Ca21chrR_C_albicans_SC5314:1021436-1025600	-0.106545	0.575	0.999577	-0.460446	0.17085	0.999191	-0.364217	0.2486	0.99955	0.209566	0.5183	0.999339	-0.0998531	0.7671	0.9995	0.00253954	0.99405	0.99953
orf19.1735	Ca21chrR_C_albicans_SC5314:1020932-1021337	-0.857934	0.0251	0.579842	-1.66958	0.02485	0.999191	-0.61548	0.33665	0.99955	1.01381	0.10715	0.999339	-0.648534	0.3362	0.9995	0.475533	0.45125	0.99953
orf19.1736	Ca21chrR_C_albicans_SC5314:1019082-1019385	-0.54598	0.12085	0.999577	-1.06515	0.1036	0.999191	-0.160085	0.7777	0.99955	-0.305004	0.5546	0.999339	-1.15477	0.04385	0.9995	-0.6514	0.2546	0.99953
orf19.1737	Ca21chrR_C_albicans_SC5314:1018419-1018776	-0.172186	0.7773	0.999577	-0.247174	0.77925	0.999191	-0.0843953	0.92445	0.99955	-0.408482	0.71045	0.999339	0.191215	0.84605	0.9995	-0.065315	0.919	0.99953
orf19.1738	Ca21chrR_C_albicans_SC5314:1016411-1018054	-0.296377	0.19245	0.999577	-0.231377	0.54655	0.999191	-0.0540288	0.8915	0.99955	-0.139531	0.6988	0.999339	-0.186773	0.6394	0.9995	-0.0586075	0.8779	0.99953
orf19.1738.1	Ca21chrR_C_albicans_SC5314:1015948-1016236	0.455615	0.02945	0.61	-0.775512	0.04525	0.999191	-0.549343	0.11415	0.99955	1.33812	0.0004	0.130867	0.130295	0.71915	0.9995	0.394652	0.249	0.99953
orf19.1741	Ca21chrR_C_albicans_SC5314:1014171-1015698	-0.379572	0.1325	0.999577	-0.287916	0.5102	0.999191	-0.655855	0.1119	0.99955	-0.2873	0.50005	0.999339	-0.222463	0.61165	0.9995	-0.569276	0.18625	0.99953
orf19.1742	Ca21chr2_C_albicans_SC5314:2137431-2138454	-0.0630908	0.7307	0.999577	-0.2747	0.41065	0.999191	-0.114066	0.71745	0.99955	0.11291	0.7283	0.999339	-0.177634	0.581	0.9995	0.0399897	0.89565	0.99953
orf19.1743	Ca21chr2_C_albicans_SC5314:2132240-2134268	-0.0700648	0.7046	0.999577	-0.184229	0.58445	0.999191	-0.119501	0.70335	0.99955	-0.179349	0.56655	0.999339	-0.20354	0.5352	0.9995	-0.121008	0.7072	0.99953
orf19.1744	Ca21chr2_C_albicans_SC5314:2131162-2131978	-0.150645	0.44045	0.999577	-0.428702	0.23545	0.999191	-0.296126	0.406	0.99955	0.191607	0.57705	0.999339	-0.0875716	0.79945	0.9995	0.00173263	0.9968	0.99953
orf19.1745	Ca21chr2_C_albicans_SC5314:2129403-2129898	-0.0685862	0.85065	0.999577	0.622889	0.36265	0.999191	-0.234329	0.69665	0.99955	-0.289158	0.62285	0.999339	-0.097815	0.86595	0.9995	-0.238935	0.68925	0.99953
orf19.1746	Ca21chr2_C_albicans_SC5314:2127818-2129144	0.242122	0.42115	0.999577	0.572677	0.2917	0.999191	0.486693	0.36285	0.99955	0.134493	0.79745	0.999339	0.427638	0.37085	0.9995	-0.0283529	0.95485	0.99953
orf19.1747	Ca21chr2_C_albicans_SC5314:2125440-2127438	0.211826	0.26315	0.999577	-0.160474	0.6287	0.999191	-0.156898	0.6194	0.99955	0.430325	0.1869	0.999339	0.176455	0.5948	0.9995	0.206539	0.5172	0.99953
orf19.1748	Ca21chr2_C_albicans_SC5314:2122824-2124870	-0.0181799	0.95075	0.999577	-0.841975	0.104	0.999191	-0.475945	0.31805	0.99955	0.193386	0.69685	0.999339	-0.107053	0.8283	0.9995	0.101073	0.8283	0.99953
orf19.175	Ca21chrR_C_albicans_SC5314:552465-554016	0.272511	0.19965	0.999577	-0.558914	0.13325	0.999191	-0.46204	0.1775	0.99955	0.795396	0.02455	0.876212	0.110819	0.7664	0.9995	0.185708	0.60035	0.99953
orf19.1750	Ca21chr2_C_albicans_SC5314:2120961-2122595	-0.167982	0.36215	0.999577	0.0651522	0.8503	0.999191	-0.107009	0.7258	0.99955	0.00146594	0.99625	0.999339	0.0613768	0.85005	0.9995	-0.00861043	0.9774	0.99953
orf19.1751	Ca21chr2_C_albicans_SC5314:2117062-2119291	-0.00149753	0.9943	0.999577	-0.210349	0.54605	0.999191	-0.228528	0.51175	0.99955	0.0516208	0.8797	0.999339	0.0268256	0.93925	0.9995	-0.00349506	0.9916	0.99953
orf19.1753	Ca21chr2_C_albicans_SC5314:2114500-2116780	0.327098	0.0801	0.882654	-0.036392	0.917	0.999191	-0.0218892	0.94465	0.99955	0.606923	0.0645	0.999339	0.254659	0.43635	0.9995	0.336663	0.29775	0.99953
orf19.1754	Ca21chr2_C_albicans_SC5314:2112407-2113841	-0.212194	0.2621	0.999577	-0.170534	0.6121	0.999191	-0.0166927	0.95775	0.99955	-0.0170108	0.95635	0.999339	-0.151848	0.65115	0.9995	-0.100723	0.75335	0.99953
orf19.1755	Ca21chr2_C_albicans_SC5314:2109304-2111839	0.0241533	0.89515	0.999577	-0.357357	0.28045	0.999191	-0.302343	0.323	0.99955	0.263562	0.41415	0.999339	-0.0794209	0.8089	0.9995	0.108483	0.72595	0.99953
orf19.1756	Ca21chr2_C_albicans_SC5314:2107826-2109038	-0.211764	0.2719	0.999577	0.475387	0.1643	0.999191	-0.186402	0.5456	0.99955	-0.476118	0.1345	0.999339	-0.00125422	0.99695	0.9995	-0.525968	0.09455	0.99953
orf19.1757	Ca21chr2_C_albicans_SC5314:2102913-2104665	0.343364	0.11185	0.991521	-0.144037	0.6865	0.999191	-0.186216	0.5905	0.99955	0.602762	0.0932	0.999339	0.404681	0.26105	0.9995	0.424633	0.21515	0.99953
orf19.1759	Ca21chr2_C_albicans_SC5314:2099137-2100586	0.176957	0.3526	0.999577	0.050969	0.88815	0.999191	-0.16495	0.60905	0.99955	0.145605	0.6614	0.999339	0.167025	0.6105	0.9995	0.101683	0.7495	0.99953
orf19.176	Ca21chrR_C_albicans_SC5314:550908-552009	0.140336	0.66595	0.999577	0.626029	0.2969	0.999191	0.321339	0.56235	0.99955	-0.389729	0.46825	0.999339	-0.0737331	0.89045	0.9995	-0.304684	0.5737	0.99953
orf19.1760	Ca21chr2_C_albicans_SC5314:2096717-2097593	-0.320697	0.0874	0.911993	-0.207884	0.5473	0.999191	-0.0158805	0.96165	0.99955	0.0445997	0.8961	0.999339	-0.136211	0.6821	0.9995	0.0796703	0.80205	0.99953
orf19.1761	Ca21chr2_C_albicans_SC5314:2095817-2096333	0.370684	0.0786	0.878302	0.384393	0.2874	0.999191	0.133101	0.694	0.99955	0.00753718	0.98305	0.999339	0.212238	0.57625	0.9995	0.0328651	0.923	0.99953
orf19.1762	Ca21chr2_C_albicans_SC5314:2094662-2095472	-0.0344303	0.8613	0.999577	-0.497199	0.1588	0.999191	-0.23251	0.4874	0.99955	0.763246	0.0257	0.876542	0.0498799	0.888	0.9995	0.307502	0.3537	0.99953
orf19.1763	Ca21chr2_C_albicans_SC5314:2093347-2094460	0.345657	0.32705	0.999577	0.313382	0.5972	0.999191	0.759565	0.20695	0.99955	-0.125071	0.82885	0.999339	0.108706	0.85125	0.9995	0.115612	0.83345	0.99953
orf19.1764	Ca21chr2_C_albicans_SC5314:2090561-2091410	0.00806974	0.9661	0.999577	-0.203032	0.53545	0.999191	-0.0553449	0.8674	0.99955	0.287153	0.3657	0.999339	0.128933	0.6999	0.9995	0.312606	0.33395	0.99953
orf19.1765	Ca21chr2_C_albicans_SC5314:2088809-2090066	0.326336	0.1539	0.999577	0.254281	0.52065	0.999191	0.143265	0.6892	0.99955	0.18357	0.6195	0.999339	0.310189	0.41825	0.9995	0.351584	0.3342	0.99953
orf19.1766	Ca21chr2_C_albicans_SC5314:2084489-2085695	0.517754	0.26895	0.999577	0.804243	0.24685	0.999191	1.46559	1	1	-0.124077	1	1	0.744041	0.2814	0.9995	0.287428	1	1
orf19.1767	Ca21chr2_C_albicans_SC5314:2081248-2083090	0.211447	0.3317	0.999577	-0.0210089	0.9562	0.999191	-0.091567	0.7995	0.99955	0.515449	0.14455	0.999339	0.194249	0.5794	0.9995	0.338065	0.35025	0.99953
orf19.1768	Ca21chr2_C_albicans_SC5314:2077092-2080227	-0.0893683	0.74115	0.999577	-0.326432	0.48005	0.999191	0.00203576	0.99285	0.99955	0.201206	0.65045	0.999339	-0.042845	0.92065	0.9995	0.238854	0.55465	0.99953
orf19.1769	Ca21chr2_C_albicans_SC5314:2075838-2076636	0.155163	0.4759	0.999577	-0.697208	0.1013	0.999191	-0.536823	0.14855	0.99955	0.823502	0.0272	0.908303	-0.21554	0.58985	0.9995	0.213698	0.5634	0.99953
orf19.177	Ca21chr1_C_albicans_SC5314:1337671-1340068	0.291814	0.1442	0.999577	-0.00617924	0.98605	0.999191	0.243932	0.47075	0.99955	0.179497	0.5992	0.999339	0.153163	0.6597	0.9995	0.424634	0.21535	0.99953
orf19.1770	Ca21chr2_C_albicans_SC5314:2074773-2075106	0.330369	0.16445	0.999577	0.396745	0.3516	0.999191	0.233971	0.55855	0.99955	0.350161	0.4042	0.999339	0.432892	0.3182	0.9995	0.322886	0.38965	0.99953
orf19.1771	Ca21chr2_C_albicans_SC5314:2071721-2073668	0.36258	0.1277	0.999577	-0.000100885	0.99465	0.999191	0.071613	0.85765	0.99955	0.410138	0.3123	0.999339	0.038236	0.92585	0.9995	0.284876	0.4766	0.99953
orf19.1772	Ca21chr2_C_albicans_SC5314:2068597-2071552	0.660299	0.0005	0.0422681	0.567344	0.0909	0.999191	0.345662	0.27415	0.99955	0.741545	0.0282	0.910703	0.732539	0.02635	0.9995	0.612579	0.0548	0.99953
orf19.1773	Ca21chr2_C_albicans_SC5314:2066996-2068286	0.162056	0.3922	0.999577	-0.0443162	0.89735	0.999191	-0.0535324	0.87095	0.99955	0.189821	0.5716	0.999339	0.0713544	0.83785	0.9995	0.146326	0.66705	0.99953
orf19.1774	Ca21chr2_C_albicans_SC5314:2064861-2066004	-1.11464	0.00035	0.0318992	-1.8573	0.00155	0.413709	-1.32277	0.00825	0.99955	-0.424012	0.38825	0.999339	-1.92008	0.00135	0.468132	-1.19228	0.01905	0.99953
orf19.1776	Ca21chr2_C_albicans_SC5314:2062414-2063383	-0.238697	0.3713	0.999577	-0.465171	0.2949	0.999191	-0.333903	0.44695	0.99955	0.0694414	0.872	0.999339	-0.138234	0.75275	0.9995	-0.0639555	0.8825	0.99953
orf19.1777	Ca21chr2_C_albicans_SC5314:2058112-2062261	-0.253939	0.24215	0.999577	-0.327796	0.40075	0.999191	-0.13761	0.6959	0.99955	-0.0110809	0.97855	0.999339	-0.125132	0.73015	0.9995	-0.0760769	0.83145	0.99953
orf19.1778	Ca21chr2_C_albicans_SC5314:2056275-2056590	0.584843	0.3907	0.999577	1.52962	0.20265	0.999191	0.884216	0.41155	0.99955	1.2955	0.2489	0.999339	1.43235	0.19355	0.9995	1.19374	0.2961	0.99953
orf19.1779	Ca21chr2_C_albicans_SC5314:2053566-2054703	-0.165735	0.4813	0.999577	0.198544	0.6683	0.999191	0.107094	0.79605	0.99955	-0.325527	0.4387	0.999339	-0.082605	0.85175	0.9995	-0.137881	0.74735	0.99953
orf19.178	Ca21chrR_C_albicans_SC5314:1486177-1487143	0.882467	0.0001	0.0112173	-0.536791	0.16185	0.999191	-0.557178	0.11385	0.99955	0.784346	0.0307	0.931919	0.131159	0.7262	0.9995	0.077357	0.82845	0.99953
orf19.1780	Ca21chr2_C_albicans_SC5314:2050686-2051925	-0.189228	1	1	0.668433	1	1	0.655108	1	1	-0.463179	1	1	0.145908	1	1	0.186762	1	1
orf19.1782	Ca21chr2_C_albicans_SC5314:2049599-2050319	-0.090395	0.64075	0.999577	0.033808	0.9209	0.999191	0.0771597	0.82095	0.99955	-0.0550442	0.8653	0.999339	0.0091912	0.9797	0.9995	-0.00515698	0.98875	0.99953
orf19.1782.1	Ca21chr2_C_albicans_SC5314:2048610-2049308	0.168322	0.6547	0.999577	0.177693	0.7746	0.999191	0.281142	0.63335	0.99955	-0.632721	0.2564	0.999339	-0.500156	0.39945	0.9995	-0.197304	0.71475	0.99953
orf19.1783	Ca21chr2_C_albicans_SC5314:2042943-2047410	0.275566	0.15525	0.999577	0.424026	0.21405	0.999191	0.343689	0.27855	0.99955	-0.0123426	0.97075	0.999339	0.290351	0.3955	0.9995	0.0498659	0.8714	0.99953
orf19.1785	Ca21chr2_C_albicans_SC5314:2041669-2042650	-0.228759	0.2635	0.999577	-0.591982	0.1051	0.999191	-0.745437	0.0342	0.99955	0.410189	0.2347	0.999339	-0.0418314	0.9109	0.9995	-0.104428	0.7684	0.99953
orf19.1789	Ca21chr4_C_albicans_SC5314:1156890-1158354	1.28005	5e-05	0.00662841	0.740667	0.03475	0.999191	0.302426	0.371	0.99955	0.89766	0.00705	0.546282	0.827314	0.01715	0.9995	0.616614	0.06535	0.99953
orf19.1789.1	Ca21chr4_C_albicans_SC5314:1159048-1160197	0.0368824	0.8451	0.999577	0.382634	0.2551	0.999191	0.235647	0.4637	0.99955	-0.126573	0.6902	0.999339	0.101623	0.75665	0.9995	-0.046725	0.88435	0.99953
orf19.1791	Ca21chr4_C_albicans_SC5314:1160325-1161801	0.263637	0.15945	0.999577	-0.333504	0.3301	0.999191	-0.185493	0.55775	0.99955	0.292669	0.36275	0.999339	-0.0896055	0.783	0.9995	0.11648	0.7156	0.99953
orf19.1792	Ca21chr4_C_albicans_SC5314:1162040-1164398	-0.0372554	0.84665	0.999577	-0.064164	0.8508	0.999191	-0.0402867	0.9058	0.99955	-0.0184331	0.9556	0.999339	0.00143618	0.99765	0.9995	-0.0712727	0.83145	0.99953
orf19.1793	Ca21chr4_C_albicans_SC5314:1167225-1169013	0.0997481	0.6601	0.999577	-0.169076	0.66295	0.999191	-0.463262	0.20025	0.99955	0.138652	0.7114	0.999339	-0.0626871	0.8615	0.9995	-0.0502424	0.8915	0.99953
orf19.1794	Ca21chr4_C_albicans_SC5314:1169212-1170295	0.685315	0.01915	0.508078	0.508955	0.332	0.999191	0.212135	0.67985	0.99955	0.998555	0.0637	0.999339	0.861026	0.09995	0.9995	0.844096	0.113	0.99953
orf19.1795	Ca21chr4_C_albicans_SC5314:1171146-1173936	0.436816	0.02275	0.551836	0.820219	0.01785	0.999191	0.365492	0.26055	0.99955	0.116648	0.7218	0.999339	0.63373	0.0588	0.9995	0.333908	0.3019	0.99953
orf19.1795.1	Ca21chr4_C_albicans_SC5314:1174323-1174572	0.357818	0.1649	0.999577	-0.883357	0.0511	0.999191	-0.485599	0.25415	0.99955	1.02828	0.0132	0.652698	0.0266138	0.94825	0.9995	0.148983	0.7201	0.99953
orf19.1796	Ca21chr4_C_albicans_SC5314:1174947-1176042	-0.137733	0.45665	0.999577	-0.10171	0.76135	0.999191	-0.109786	0.7252	0.99955	-0.24209	0.4526	0.999339	-0.106825	0.7388	0.9995	-0.182204	0.57235	0.99953
orf19.1797	Ca21chr4_C_albicans_SC5314:1176381-1177569	0.391992	0.0505	0.770424	0.280032	0.43325	0.999191	-0.014054	0.96775	0.99955	0.27548	0.41885	0.999339	0.382038	0.2683	0.9995	0.34051	0.312	0.99953
orf19.1798	Ca21chr4_C_albicans_SC5314:1179488-1183964	-0.0212109	0.91165	0.999577	0.026274	0.9383	0.999191	-0.0210855	0.9478	0.99955	0.000622454	0.9983	0.999339	0.0789792	0.8108	0.9995	0.110172	0.7362	0.99953
orf19.1799	Ca21chr4_C_albicans_SC5314:1184244-1186101	-0.100694	0.58015	0.999577	0.283459	0.39515	0.999191	0.16459	0.5938	0.99955	-0.261515	0.4182	0.999339	-0.037054	0.9059	0.9995	-0.21633	0.47815	0.99953
orf19.18	Ca21chr2_C_albicans_SC5314:1302339-1304152	-0.0127874	0.96325	0.999577	0.113099	0.832	0.999191	0.167304	0.71695	0.99955	-0.107771	0.81055	0.999339	0.0681339	0.87865	0.9995	0.111854	0.8089	0.99953
orf19.1800	Ca21chr4_C_albicans_SC5314:1186648-1187977	-0.26285	0.20925	0.999577	-0.20007	0.5945	0.999191	-0.223275	0.51995	0.99955	-0.455451	0.18665	0.999339	-0.316364	0.393	0.9995	-0.575575	0.1022	0.99953
orf19.1801	Ca21chr4_C_albicans_SC5314:1188935-1189820	0.0233309	0.90185	0.999577	-0.0960508	0.7725	0.999191	0.0333621	0.91435	0.99955	0.0593636	0.8458	0.999339	-0.0347	0.9135	0.9995	-0.0146871	0.9628	0.99953
orf19.1802	Ca21chr4_C_albicans_SC5314:1190625-1192479	-0.275437	0.2568	0.999577	-0.391971	0.33595	0.999191	-0.3665	0.30975	0.99955	0.051829	0.8925	0.999339	-0.0841031	0.83305	0.9995	-0.255106	0.4993	0.99953
orf19.1803	Ca21chrR_C_albicans_SC5314:1062990-1064145	0.116043	0.66185	0.999577	0.383859	0.43125	0.999191	-0.276765	0.51865	0.99955	-0.236826	0.5724	0.999339	-0.148699	0.7436	0.9995	-0.264682	0.542	0.99953
orf19.1804	Ca21chrR_C_albicans_SC5314:1064654-1065743	0.219445	0.2491	0.999577	0.548203	0.09665	0.999191	0.34648	0.2842	0.99955	-0.0412554	0.89385	0.999339	0.307931	0.3467	0.9995	0.074022	0.8194	0.99953
orf19.1805	Ca21chrR_C_albicans_SC5314:1066200-1067559	0.149981	0.4317	0.999577	-0.12949	0.70545	0.999191	-0.297548	0.35435	0.99955	0.355533	0.2794	0.999339	0.139318	0.6732	0.9995	0.168373	0.599	0.99953
orf19.1806	Ca21chrR_C_albicans_SC5314:1068805-1069882	0.054918	0.7703	0.999577	-0.166031	0.6166	0.999191	-0.0027132	0.9931	0.99955	-0.0320733	0.9196	0.999339	-0.061745	0.854	0.9995	0.165867	0.6125	0.99953
orf19.1808	Ca21chrR_C_albicans_SC5314:1070730-1073841	0.254091	0.19455	0.999577	-0.160195	0.65475	0.999191	-0.293839	0.36785	0.99955	0.639989	0.05765	0.999339	0.31878	0.3328	0.9995	0.36866	0.2468	0.99953
orf19.1813	Ca21chrR_C_albicans_SC5314:1547992-1550428	-0.110518	0.56375	0.999577	0.0933376	0.7843	0.999191	0.0536131	0.8663	0.99955	-0.278603	0.3815	0.999339	-0.058664	0.858	0.9995	-0.0839859	0.7904	0.99953
orf19.1814	Ca21chrR_C_albicans_SC5314:1540103-1545887	-0.043071	0.8364	0.999577	0.0279469	0.9368	0.999191	0.057128	0.86535	0.99955	-0.169496	0.618	0.999339	-0.110424	0.74825	0.9995	-0.0953402	0.776	0.99953
orf19.1815	Ca21chrR_C_albicans_SC5314:1538776-1539514	-0.0367162	0.88535	0.999577	0.181556	0.67165	0.999191	0.0498148	0.898	0.99955	-0.156734	0.70495	0.999339	0.0438602	0.9066	0.9995	-0.0618556	0.8758	0.99953
orf19.1816	Ca21chrR_C_albicans_SC5314:1532345-1535813	0.25822	0.1935	0.999577	0.237882	0.4926	0.999191	0.0410109	0.90835	0.99955	0.25552	0.45065	0.999339	0.368144	0.2917	0.9995	0.30661	0.3664	0.99953
orf19.182	Ca21chr2_C_albicans_SC5314:1008678-1010094	0.425178	0.03035	0.614584	0.288162	0.38715	0.999191	0.123367	0.7128	0.99955	0.601833	0.07005	0.999339	0.54914	0.09555	0.9995	0.496339	0.1255	0.99953
orf19.1821	Ca21chr1_C_albicans_SC5314:1324513-1324825	0	1	1	0	1	1	0	1	1	0	1	1	0	1	1	0	1	1
orf19.1822	Ca21chr1_C_albicans_SC5314:1314493-1317025	0.29838	1	1	0.131912	1	1	0.120063	1	1	0.367926	1	1	0.439573	1	1	0.717522	0.18215	0.99953
orf19.1823	Ca21chr1_C_albicans_SC5314:1310871-1313613	-0.268692	0.15955	0.999577	0.0784603	0.8154	0.999191	-0.0651522	0.8383	0.99955	-0.233627	0.4549	0.999339	-0.0533166	0.8743	0.9995	-0.229346	0.47315	0.99953
orf19.1824	Ca21chr1_C_albicans_SC5314:1309558-1310488	2.12189	1	1	inf	1	1	inf	1	1	0.477435	1	1	0.718491	1	1	0.927058	1	1
orf19.1825	Ca21chr1_C_albicans_SC5314:1306305-1308531	-0.119052	0.64275	0.999577	-0.0946831	0.83175	0.999191	-0.166512	0.70945	0.99955	-0.0562993	0.8972	0.999339	-0.00369796	0.99155	0.9995	-0.331471	0.48675	0.99953
orf19.1826	Ca21chr1_C_albicans_SC5314:1300756-1302625	0.436656	0.0263	0.587653	-0.0309526	0.92845	0.999191	-0.0754214	0.81925	0.99955	0.566491	0.0856	0.999339	0.337662	0.33205	0.9995	0.431925	0.1972	0.99953
orf19.1827	Ca21chr1_C_albicans_SC5314:1298461-1299820	1.67158	1	1	0.48112	1	1	2.65924	1	1	1.19542	1	1	-1.62115	1	1	0.722343	1	1
orf19.1828	Ca21chr1_C_albicans_SC5314:1297269-1298319	-0.0602748	0.81165	0.999577	-0.0787313	0.85715	0.999191	-0.0645832	0.8804	0.99955	0.162494	0.7034	0.999339	0.22182	0.5925	0.9995	0.228857	0.5923	0.99953
orf19.183	Ca21chr2_C_albicans_SC5314:1007760-1008429	0.345412	0.29525	0.999577	0.416747	0.46175	0.999191	0.304245	0.55145	0.99955	0.127769	0.795	0.999339	0.375193	0.44935	0.9995	0.103124	0.83835	0.99953
orf19.1830	Ca21chr1_C_albicans_SC5314:2344308-2344641	0.0163797	0.9604	0.999577	-0.88001	0.1543	0.999191	-0.128747	0.8383	0.99955	0.0338754	0.96145	0.999339	-0.420239	0.48545	0.9995	-0.0111493	0.9727	0.99953
orf19.1831	Ca21chr1_C_albicans_SC5314:2348671-2349094	1.80308	1	1	0	1	1	#NAME?	1	1	inf	1	1	0	1	1	0	1	1
orf19.1832	Ca21chr1_C_albicans_SC5314:2349942-2351736	0.245344	0.20675	0.999577	0.504209	0.1251	0.999191	0.481893	0.13335	0.99955	-0.24727	0.44045	0.999339	0.242908	0.45785	0.9995	0.028875	0.932	0.99953
orf19.1833	Ca21chr1_C_albicans_SC5314:2352601-2354041	-0.0287532	0.8971	0.999577	-0.104056	0.80165	0.999191	-0.0451566	0.9035	0.99955	0.19878	0.6172	0.999339	0.0329443	0.9325	0.9995	0.0694331	0.86665	0.99953
orf19.1834	Ca21chr1_C_albicans_SC5314:2354204-2356937	0.0758478	0.6817	0.999577	-0.430333	0.20445	0.999191	-0.410819	0.21325	0.99955	0.295388	0.36125	0.999339	0.0453036	0.8894	0.9995	0.08181	0.7972	0.99953
orf19.1835	Ca21chr1_C_albicans_SC5314:2357349-2359254	0.439812	0.0164	0.471237	-0.183905	0.5823	0.999191	-0.226706	0.47625	0.99955	0.625568	0.0565	0.999339	0.273191	0.3886	0.9995	0.342951	0.28295	0.99953
orf19.1836	Ca21chr1_C_albicans_SC5314:2361076-2362432	0.101247	0.65995	0.999577	-0.190288	0.6303	0.999191	-0.221561	0.5863	0.99955	0.258772	0.5101	0.999339	-0.0401383	0.9197	0.9995	0.113688	0.75665	0.99953
orf19.1837	Ca21chr1_C_albicans_SC5314:2362661-2363378	-0.15066	0.396	0.999577	0.130513	0.69805	0.999191	0.113842	0.7168	0.99955	-0.136949	0.6681	0.999339	0.105401	0.73365	0.9995	0.0822201	0.79085	0.99953
orf19.1839	Ca21chr1_C_albicans_SC5314:2364347-2369345	0.0135771	0.9627	0.999577	-0.144586	0.76435	0.999191	-0.0758066	0.8869	0.99955	0.121992	0.8086	0.999339	-0.0452151	0.92645	0.9995	0.0556455	0.9161	0.99953
orf19.184	Ca21chr2_C_albicans_SC5314:1005899-1007321	0.13886	0.52105	0.999577	-0.262484	0.4786	0.999191	-0.1887	0.60975	0.99955	0.378801	0.28105	0.999339	-0.00838996	0.98075	0.9995	-0.0378862	0.91435	0.99953
orf19.1840	Ca21chr1_C_albicans_SC5314:2369757-2373535	-0.0643263	0.7633	0.999577	-0.12442	0.74505	0.999191	-0.0535889	0.88815	0.99955	-0.115795	0.76435	0.999339	-0.116075	0.757	0.9995	-0.0176129	0.9631	0.99953
orf19.1841	Ca21chrR_C_albicans_SC5314:1484683-1485808	0.394788	0.2334	0.999577	-1.35041	0.0096	0.999191	-1.22087	0.02615	0.99955	1.40308	0.004	0.399254	-0.00949545	0.98725	0.9995	0.13243	0.79765	0.99953
orf19.1842	Ca21chrR_C_albicans_SC5314:1479656-1484333	-0.0268971	0.88085	0.999577	-0.116024	0.72955	0.999191	-0.119268	0.69485	0.99955	0.0802933	0.8062	0.999339	-0.0512477	0.87155	0.9995	0.0661276	0.83295	0.99953
orf19.1843	Ca21chrR_C_albicans_SC5314:1475585-1477277	0.00151819	0.9935	0.999577	0.0924844	0.78995	0.999191	-0.0780415	0.8163	0.99955	-0.0108266	0.9748	0.999339	-0.0230172	0.9497	0.9995	-0.194618	0.5555	0.99953
orf19.1844	Ca21chrR_C_albicans_SC5314:1470655-1472911	0.123994	1	1	-0.073816	1	1	-0.185189	1	1	-0.277316	1	1	-0.887422	1	1	-0.721369	1	1
orf19.1847	Ca21chrR_C_albicans_SC5314:1467678-1469568	-0.0991391	0.5957	0.999577	0.0405137	0.9012	0.999191	-0.00889891	0.9757	0.99955	-0.2474	0.44035	0.999339	-0.147889	0.64465	0.9995	-0.0346222	0.91325	0.99953
orf19.1848.1	Ca21chrR_C_albicans_SC5314:1467187-1467472	-0.131457	0.55465	0.999577	-0.360404	0.3745	0.999191	-0.267998	0.48095	0.99955	0.280004	0.4866	0.999339	-0.0907693	0.8133	0.9995	0.124838	0.7364	0.99953
orf19.1849	Ca21chrR_C_albicans_SC5314:1464964-1467118	0.0243755	0.899	0.999577	-0.420564	0.19965	0.999191	-0.242902	0.4495	0.99955	0.410385	0.20655	0.999339	-0.0894316	0.7858	0.9995	0.153619	0.63345	0.99953
orf19.185	Ca21chr2_C_albicans_SC5314:1004537-1005644	0.445088	0.03985	0.699613	0.283732	0.4965	0.999191	0.348862	0.3557	0.99955	0.508574	0.1991	0.999339	0.476317	0.21315	0.9995	0.536855	0.1408	0.99953
orf19.1850	Ca21chrR_C_albicans_SC5314:1463554-1464400	0.0527259	0.79845	0.999577	-0.46476	0.1939	0.999191	-0.251598	0.46455	0.99955	0.315252	0.37325	0.999339	-0.21645	0.53145	0.9995	-0.00841448	0.98065	0.99953
orf19.1852	Ca21chrR_C_albicans_SC5314:1462927-1463452	-0.153691	0.438	0.999577	-0.108372	0.7571	0.999191	-0.114114	0.73915	0.99955	-0.353856	0.3206	0.999339	-0.15846	0.64915	0.9995	-0.129753	0.69355	0.99953
orf19.1853	Ca21chrR_C_albicans_SC5314:1462309-1462720	-0.0321034	0.92065	0.999577	-0.147048	0.7864	0.999191	-0.150438	0.77145	0.99955	0.111762	0.83125	0.999339	-0.0098594	0.9855	0.9995	0.0225269	0.9654	0.99953
orf19.1854	Ca21chrR_C_albicans_SC5314:1461034-1461352	-0.101802	0.65335	0.999577	-0.143238	0.7359	0.999191	-0.21279	0.58215	0.99955	0.133612	0.74255	0.999339	-0.0978566	0.81415	0.9995	-0.145397	0.7043	0.99953
orf19.1855	Ca21chrR_C_albicans_SC5314:1457456-1459271	-0.162415	0.5321	0.999577	-0.205775	0.6378	0.999191	0.0786262	0.85725	0.99955	-0.313727	0.46345	0.999339	-0.305422	0.5088	0.9995	-0.141218	0.74245	0.99953
orf19.1856	Ca21chrR_C_albicans_SC5314:1455567-1456683	-0.153889	0.4427	0.999577	-0.228179	0.52415	0.999191	-0.0342117	0.9207	0.99955	-0.18748	0.58745	0.999339	-0.176806	0.6014	0.9995	-0.0740597	0.8242	0.99953
orf19.1857	Ca21chrR_C_albicans_SC5314:1453957-1454635	0.203059	0.2927	0.999577	0.301993	0.36095	0.999191	0.318463	0.32995	0.99955	-0.0393305	0.905	0.999339	0.198743	0.54045	0.9995	0.0853577	0.794	0.99953
orf19.1860	Ca21chrR_C_albicans_SC5314:1451448-1453087	-0.128927	0.6079	0.999577	0.102799	0.8105	0.999191	-0.0107137	0.9795	0.99955	-0.106748	0.78335	0.999339	0.0155491	0.97005	0.9995	0.0459552	0.9074	0.99953
orf19.1860.1	Ca21chr2_C_albicans_SC5314:1560332-1561733	-0.0935143	0.61055	0.999577	-0.0307371	0.9225	0.999191	-0.0530245	0.85685	0.99955	-0.0685674	0.831	0.999339	0.0121369	0.97025	0.9995	-0.0179141	0.95425	0.99953
orf19.1861	Ca21chr2_C_albicans_SC5314:1558355-1560230	-0.221707	0.2454	0.999577	-0.448748	0.20265	0.999191	-0.465278	0.1462	0.99955	0.063383	0.84895	0.999339	-0.203511	0.53185	0.9995	-0.233539	0.46675	0.99953
orf19.1862	Ca21chr2_C_albicans_SC5314:1556609-1556975	-0.496332	0.0517	0.770424	-0.447591	0.2911	0.999191	-0.230642	0.57495	0.99955	-0.20629	0.6093	0.999339	-0.323562	0.43	0.9995	-0.296746	0.47505	0.99953
orf19.1863	Ca21chr2_C_albicans_SC5314:1554723-1556511	0.0396667	1	1	0.465567	1	1	0.0436186	1	1	0.554161	1	1	0.137159	1	1	0.614053	1	1
orf19.1864	Ca21chr2_C_albicans_SC5314:1552254-1554414	-0.0825792	0.6637	0.999577	-0.063213	0.8527	0.999191	-0.145419	0.6442	0.99955	-0.070092	0.8254	0.999339	-0.0617696	0.85515	0.9995	-0.0691865	0.82615	0.99953
orf19.1865	Ca21chr2_C_albicans_SC5314:1549955-1551800	-0.00991622	0.95695	0.999577	-0.0448837	0.89445	0.999191	-0.0871426	0.79325	0.99955	-0.0185782	0.95695	0.999339	0.0160977	0.96315	0.9995	-0.0175135	0.95885	0.99953
orf19.1866	Ca21chr2_C_albicans_SC5314:1549285-1549627	0.369547	0.06285	0.805388	-0.84518	0.0231	0.999191	-0.747632	0.02875	0.99955	1.17088	0.00095	0.215175	0.192799	0.5897	0.9995	0.405821	0.22715	0.99953
orf19.1867	Ca21chr2_C_albicans_SC5314:1547798-1548998	-0.189266	0.51215	0.999577	0.293416	0.57455	0.999191	0.0414249	0.9289	0.99955	-0.567347	0.22675	0.999339	-0.169365	0.7155	0.9995	-0.28429	0.5284	0.99953
orf19.1868	Ca21chr2_C_albicans_SC5314:1546129-1547314	-0.974031	5e-05	0.00662841	-0.683163	0.09755	0.999191	-0.788958	0.03095	0.99955	-0.481707	0.2617	0.999339	-0.506877	0.2538	0.9995	-1.07999	0.0082	0.99953
orf19.1871	Ca21chr2_C_albicans_SC5314:1539899-1544825	-0.0794567	0.6921	0.999577	-0.14926	0.6831	0.999191	-0.141353	0.67975	0.99955	-0.00699304	0.9853	0.999339	-0.0564254	0.87485	0.9995	-0.0561807	0.8643	0.99953
orf19.1872	Ca21chr2_C_albicans_SC5314:1538719-1539355	-0.318139	0.10575	0.979111	-0.4327	0.20585	0.999191	-0.252442	0.44645	0.99955	0.0301198	0.92955	0.999339	-0.359465	0.27465	0.9995	-0.0966007	0.7725	0.99953
orf19.1873	Ca21chr2_C_albicans_SC5314:1537875-1538208	0.135316	0.5772	0.999577	-0.396383	0.3452	0.999191	-0.304525	0.4615	0.99955	0.63728	0.12315	0.999339	0.0761296	0.85445	0.9995	0.278505	0.4777	0.99953
orf19.1874	Ca21chr2_C_albicans_SC5314:1535826-1537231	-0.764015	1	1	-0.960074	1	1	-0.0698943	1	1	-0.66999	1	1	-0.546592	1	1	-0.439257	1	1
orf19.1876	Ca21chr2_C_albicans_SC5314:1533525-1535696	-0.0780036	0.74425	0.999577	0.013477	0.97315	0.999191	-0.0595121	0.8818	0.99955	-0.100019	0.8037	0.999339	-0.0123359	0.97615	0.9995	-0.0817398	0.83575	0.99953
orf19.1877	Ca21chr2_C_albicans_SC5314:1533525-1535696	-0.170003	0.6763	0.999577	-0.109876	0.8792	0.999191	-0.121603	0.8581	0.99955	-0.131962	0.83745	0.999339	-0.144906	0.8361	0.9995	-0.157873	0.80885	0.99953
orf19.1878	Ca21chr2_C_albicans_SC5314:1532302-1533274	-0.0299134	0.8898	0.999577	-0.764287	0.03235	0.999191	-0.526664	0.13285	0.99955	0.503272	0.15745	0.999339	-0.106285	0.76665	0.9995	0.121609	0.72515	0.99953
orf19.188	Ca21chr2_C_albicans_SC5314:1001966-1004417	0.0199657	0.9178	0.999577	-0.762501	0.02085	0.999191	-0.552502	0.0848	0.99955	0.938078	0.0052	0.493916	0.0267587	0.9329	0.9995	0.272644	0.3953	0.99953
orf19.1880	Ca21chr2_C_albicans_SC5314:1531047-1532208	0.0557361	0.77585	0.999577	0.177367	0.63425	0.999191	0.0753631	0.82735	0.99955	0.0246889	0.942	0.999339	0.161353	0.63965	0.9995	0.0572479	0.8628	0.99953
orf19.1881	Ca21chr2_C_albicans_SC5314:1528521-1530330	-0.0378627	0.8394	0.999577	0.0196974	0.9525	0.999191	0.01512	0.9619	0.99955	-0.100154	0.7633	0.999339	0.00543941	0.98635	0.9995	0.043976	0.889	0.99953
orf19.1883	Ca21chr2_C_albicans_SC5314:1524753-1528272	-0.120531	0.5461	0.999577	-0.137291	0.69105	0.999191	-0.133853	0.6916	0.99955	-0.0343872	0.92065	0.999339	-0.0725824	0.83515	0.9995	-0.0954985	0.7725	0.99953
orf19.1885	Ca21chr2_C_albicans_SC5314:1523379-1524471	-0.122965	0.5489	0.999577	-0.41975	0.2197	0.999191	-0.391685	0.2492	0.99955	0.216437	0.5028	0.999339	-0.0255919	0.94165	0.9995	-0.0418182	0.8972	0.99953
orf19.1886	Ca21chr2_C_albicans_SC5314:1521605-1522721	-0.0334313	0.85605	0.999577	0.12427	0.7088	0.999191	-0.0196986	0.9492	0.99955	-0.0820149	0.79295	0.999339	0.00185771	0.99585	0.9995	-0.0320807	0.9224	0.99953
orf19.1887	Ca21chr2_C_albicans_SC5314:1519256-1520960	-0.0666571	0.72825	0.999577	-0.116884	0.73725	0.999191	-0.178589	0.59875	0.99955	-0.256423	0.44705	0.999339	-0.150192	0.65275	0.9995	-0.415595	0.20965	0.99953
orf19.1888	Ca21chr2_C_albicans_SC5314:1517367-1518360	-0.123281	0.54985	0.999577	-0.193341	0.61325	0.999191	-0.117453	0.73015	0.99955	-0.0485755	0.8923	0.999339	-0.0513549	0.8825	0.9995	-0.0205845	0.95355	0.99953
orf19.1889	Ca21chr2_C_albicans_SC5314:1516533-1517256	-0.0316432	0.873	0.999577	0.0414641	0.90335	0.999191	0.0130906	0.9685	0.99955	0.074159	0.818	0.999339	0.00859237	0.97855	0.9995	-0.0424724	0.8951	0.99953
orf19.1890	Ca21chr2_C_albicans_SC5314:1514711-1516178	0.447139	0.03275	0.646702	0.8335	0.02925	0.999191	-0.535449	0.10945	0.99955	-0.011878	0.9728	0.999339	0.793692	0.0389	0.9995	0.00819454	0.9799	0.99953
orf19.1891	Ca21chr2_C_albicans_SC5314:1512216-1513476	-0.254016	0.1785	0.999577	-0.126125	0.7087	0.999191	-0.137368	0.6753	0.99955	-0.179666	0.56755	0.999339	-0.0938504	0.7785	0.9995	-0.0855961	0.7865	0.99953
orf19.1893	Ca21chr2_C_albicans_SC5314:1509237-1511607	-0.322269	0.08945	0.921841	-0.319038	0.34255	0.999191	-0.311803	0.34035	0.99955	-0.14641	0.6561	0.999339	-0.300884	0.3607	0.9995	-0.26378	0.40795	0.99953
orf19.1896	Ca21chr2_C_albicans_SC5314:1506983-1508930	0.44062	0.15795	0.999577	0.663274	0.28775	0.999191	0.430393	0.4395	0.99955	0.380159	0.45015	0.999339	0.674952	0.287	0.9995	0.47423	0.36085	0.99953
orf19.1897	Ca21chr2_C_albicans_SC5314:1505372-1506407	0.0140468	0.9412	0.999577	-0.296647	0.38505	0.999191	-0.448757	0.1606	0.99955	0.419519	0.20025	0.999339	0.120943	0.719	0.9995	0.198139	0.53815	0.99953
orf19.190	Ca21chr2_C_albicans_SC5314:1000847-1001822	0.422542	0.0348	0.654801	-0.71597	0.04685	0.999191	-0.485087	0.1612	0.99955	1.13142	0.00075	0.192033	0.314469	0.36665	0.9995	0.577072	0.08475	0.99953
orf19.1900	Ca21chr2_C_albicans_SC5314:1503548-1505000	0.103041	0.5976	0.999577	0.228908	0.5006	0.999191	0.122524	0.71935	0.99955	0.0972433	0.7821	0.999339	0.175865	0.6157	0.9995	0.157305	0.64025	0.99953
orf19.1901	Ca21chr2_C_albicans_SC5314:1500641-1503278	-0.0436041	0.82145	0.999577	-0.0161286	0.9613	0.999191	0.0981441	0.75905	0.99955	-0.020484	0.9494	0.999339	0.0240534	0.94105	0.9995	0.152115	0.63785	0.99953
orf19.1902	Ca21chr2_C_albicans_SC5314:1498604-1500293	0.100415	0.5926	0.999577	-0.101839	0.76015	0.999191	-0.142211	0.6377	0.99955	0.0861752	0.7872	0.999339	-0.124574	0.7074	0.9995	0.0216945	0.94305	0.99953
orf19.1906	Ca21chr2_C_albicans_SC5314:18817-19147	-0.446608	0.28	0.999577	0.078292	0.9059	0.999191	0.0125557	0.96955	0.99955	-0.598483	0.34845	0.999339	-0.649243	0.29765	0.9995	-0.551429	0.36715	0.99953
orf19.1907	Ca21chr2_C_albicans_SC5314:15456-17610	-0.168031	0.3729	0.999577	-0.0329229	0.9233	0.999191	-0.0660609	0.8344	0.99955	-0.275407	0.39365	0.999339	-0.119117	0.7199	0.9995	-0.0947977	0.77095	0.99953
orf19.191	Ca21chr2_C_albicans_SC5314:997848-1000524	-0.066259	0.7515	0.999577	-0.283463	0.4501	0.999191	-0.234714	0.52005	0.99955	-0.0629062	0.8729	0.999339	-0.210268	0.56005	0.9995	-0.133196	0.70755	0.99953
orf19.1910	Ca21chr2_C_albicans_SC5314:14822-15446	0.127416	0.5665	0.999577	0.132462	0.7338	0.999191	0.000362996	0.99595	0.99955	-0.0325466	0.93125	0.999339	-0.107507	0.76715	0.9995	-0.0632761	0.8579	0.99953
orf19.1911	Ca21chr2_C_albicans_SC5314:13260-14415	-0.170926	0.3543	0.999577	-0.0233748	0.9445	0.999191	-0.108237	0.72635	0.99955	-0.180524	0.5808	0.999339	0.0190771	0.952	0.9995	-0.100371	0.7471	0.99953
orf19.1913	Ca21chr2_C_albicans_SC5314:12626-13253	-0.125557	0.5577	0.999577	0.0754593	0.84295	0.999191	-0.249914	0.45195	0.99955	-0.0674251	0.8479	0.999339	0.0290536	0.93375	0.9995	0.0166094	0.963	0.99953
orf19.1914	Ca21chr2_C_albicans_SC5314:11099-12443	-0.170821	0.41785	0.999577	0.0256007	0.9508	0.999191	-0.185248	0.61465	0.99955	-0.166353	0.6529	0.999339	-0.20234	0.58495	0.9995	-0.230202	0.5371	0.99953
orf19.1915	Ca21chr2_C_albicans_SC5314:9359-11063	-0.386242	0.04875	0.756273	-0.0479155	0.89295	0.999191	-0.0455235	0.8874	0.99955	-0.156778	0.6355	0.999339	-0.203017	0.5546	0.9995	-0.110165	0.73755	0.99953
orf19.1917	Ca21chr2_C_albicans_SC5314:8143-9289	-0.120541	0.56165	0.999577	-0.0056983	0.98795	0.999191	-0.00204712	0.9952	0.99955	-0.239332	0.4902	0.999339	0.0366728	0.91405	0.9995	-0.093855	0.7857	0.99953
orf19.192	Ca21chr2_C_albicans_SC5314:995423-997127	-0.0427942	0.8268	0.999577	-0.105667	0.7712	0.999191	0.132343	0.6923	0.99955	-0.221199	0.513	0.999339	-0.303395	0.38705	0.9995	-0.218613	0.5112	0.99953
orf19.1920	Ca21chr2_C_albicans_SC5314:7509-8043	-0.564372	1	1	-0.846243	1	1	0.158981	1	1	-0.895089	1	1	0.253281	1	1	0.709803	1	1
orf19.1923	Ca21chr2_C_albicans_SC5314:5664-7335	-0.17363	0.36355	0.999577	-0.280894	0.3946	0.999191	-0.0696075	0.83255	0.99955	-0.177024	0.6009	0.999339	-0.276843	0.4009	0.9995	0.0324598	0.9226	0.99953
orf19.1925	Ca21chr2_C_albicans_SC5314:4247-4778	0.0616632	0.82515	0.999577	-0.0788173	0.8758	0.999191	0.178688	0.7098	0.99955	0.0256954	0.9582	0.999339	0.247353	0.6115	0.9995	0.569106	0.21255	0.99953
orf19.1926	Ca21chr5_C_albicans_SC5314:313355-315341	0.0568726	0.76255	0.999577	0.0495011	0.8837	0.999191	-0.0129107	0.96845	0.99955	0.165843	0.62385	0.999339	0.103098	0.7609	0.9995	0.148412	0.63965	0.99953
orf19.1927	Ca21chr5_C_albicans_SC5314:311135-311744	0.264741	0.3373	0.999577	-0.235742	0.61235	0.999191	0.0642262	0.8799	0.99955	0.53489	0.23125	0.999339	0.217147	0.635	0.9995	0.531871	0.2384	0.99953
orf19.193	Ca21chr2_C_albicans_SC5314:993392-994229	0.31274	0.2771	0.999577	-1.43242	0.006	0.8808	-0.505424	0.28515	0.99955	1.20175	0.0102	0.615668	0.0889082	0.8538	0.9995	0.608918	0.20125	0.99953
orf19.1930	Ca21chr5_C_albicans_SC5314:308764-310897	0.681616	1	1	0.314901	1	1	0.705268	1	1	0.927752	1	1	0.086906	1	1	0.420412	1	1
orf19.1932	Ca21chr5_C_albicans_SC5314:303389-305522	-0.311223	1	1	-0.62077	1	1	0.119523	1	1	-0.0370001	1	1	-0.876492	1	1	-0.350696	1	1
orf19.1933	Ca21chr5_C_albicans_SC5314:299585-301436	-0.417677	0.0281	0.604824	-0.455879	0.17485	0.999191	-0.285669	0.39775	0.99955	0.258	0.4421	0.999339	-0.123513	0.71235	0.9995	-0.0487983	0.8792	0.99953
orf19.1934	Ca21chr5_C_albicans_SC5314:297648-299112	0.0606467	0.7499	0.999577	-0.174186	0.597	0.999191	-0.00483163	0.9886	0.99955	0.4384	0.18735	0.999339	0.115778	0.7271	0.9995	0.322819	0.3145	0.99953
orf19.1935	Ca21chr5_C_albicans_SC5314:296721-297168	1.23689	1	1	inf	1	1	0.619652	1	1	1.84233	1	1	0.0824278	1	1	0.408434	1	1
orf19.1936	Ca21chr5_C_albicans_SC5314:294666-296523	-0.30056	0.118	0.999577	-0.200268	0.5601	0.999191	-0.144816	0.6593	0.99955	-0.174069	0.5999	0.999339	-0.25405	0.46205	0.9995	-0.178627	0.57915	0.99953
orf19.1938	Ca21chr5_C_albicans_SC5314:293763-294402	0.0289734	0.90235	0.999577	-0.384104	0.36685	0.999191	-0.294013	0.4691	0.99955	0.182686	0.6491	0.999339	-0.0360017	0.9336	0.9995	0.156598	0.7015	0.99953
orf19.1939	Ca21chr5_C_albicans_SC5314:291476-292571	0.290131	0.37005	0.999577	0.177299	0.73535	0.999191	0.304661	0.55295	0.99955	0.258294	0.6118	0.999339	0.130507	0.7906	0.9995	0.379301	0.456	0.99953
orf19.194	Ca21chr2_C_albicans_SC5314:991713-993321	0.125374	0.5273	0.999577	-0.409322	0.2352	0.999191	-0.232313	0.49065	0.99955	0.659369	0.05715	0.999339	0.238043	0.4795	0.9995	0.297238	0.37395	0.99953
orf19.1940	Ca21chr5_C_albicans_SC5314:290442-291183	-0.0878182	0.6618	0.999577	-0.0389545	0.91565	0.999191	-0.132475	0.6848	0.99955	-0.044968	0.89815	0.999339	-0.00284575	0.9934	0.9995	-0.12144	0.7167	0.99953
orf19.1941	Ca21chr5_C_albicans_SC5314:288719-290129	-0.147297	0.4619	0.999577	-0.515374	0.138	0.999191	-0.474346	0.16695	0.99955	0.518483	0.12395	0.999339	0.107539	0.75995	0.9995	0.0869014	0.79725	0.99953
orf19.1942	Ca21chr5_C_albicans_SC5314:286754-288638	-0.033936	0.8552	0.999577	0.21328	0.53025	0.999191	0.19713	0.5342	0.99955	-0.408935	0.2075	0.999339	-0.0970498	0.77655	0.9995	-0.141022	0.65555	0.99953
orf19.1943	Ca21chr5_C_albicans_SC5314:283867-286240	0.129246	1	1	0.236193	1	1	-1.48563	1	1	0.201711	1	1	0.565058	1	1	-0.610441	1	1
orf19.1944	Ca21chr5_C_albicans_SC5314:280835-283307	-0.290491	0.1707	0.999577	0.059728	0.87835	0.999191	-0.199083	0.60135	0.99955	-0.337789	0.3705	0.999339	-0.163114	0.6722	0.9995	-0.202484	0.5864	0.99953
orf19.1945	Ca21chr5_C_albicans_SC5314:277007-278423	-0.185489	0.32805	0.999577	0.0334218	0.9164	0.999191	-0.0418835	0.8926	0.99955	-0.337867	0.29305	0.999339	-0.16973	0.59875	0.9995	-0.267784	0.40075	0.99953
orf19.1946	Ca21chr5_C_albicans_SC5314:274480-275380	-0.104731	0.60465	0.999577	-0.197126	0.57605	0.999191	-0.180439	0.59925	0.99955	0.213516	0.5387	0.999339	0.0979735	0.77775	0.9995	0.145727	0.67745	0.99953
orf19.1948	Ca21chr5_C_albicans_SC5314:273058-274360	0.115219	0.5695	0.999577	-0.0562365	0.88015	0.999191	-0.0528753	0.86785	0.99955	0.109023	0.7618	0.999339	0.0995176	0.7782	0.9995	0.134038	0.6939	0.99953
orf19.1949	Ca21chr5_C_albicans_SC5314:270301-272383	-0.0803413	0.72055	0.999577	-0.102456	0.8041	0.999191	-0.0426383	0.91485	0.99955	-0.132294	0.7255	0.999339	-0.0348471	0.93165	0.9995	0.00141056	0.9971	0.99953
orf19.1950	Ca21chr5_C_albicans_SC5314:269483-269954	-0.241977	0.40585	0.999577	0.0988888	0.8412	0.999191	-0.262696	0.5824	0.99955	-0.320251	0.49715	0.999339	-0.325374	0.5129	0.9995	-0.381517	0.42265	0.99953
orf19.1953	Ca21chr5_C_albicans_SC5314:268277-269390	-0.120664	0.5249	0.999577	-0.0247272	0.94175	0.999191	0.00172159	0.99605	0.99955	-0.300465	0.37595	0.999339	-0.16775	0.61165	0.9995	-0.180011	0.57695	0.99953
orf19.1954	Ca21chr5_C_albicans_SC5314:266975-268136	-0.0634362	0.7325	0.999577	-0.00556727	0.9853	0.999191	0.0917044	0.77055	0.99955	-0.107419	0.74115	0.999339	0.0175771	0.95735	0.9995	0.0748121	0.81145	0.99953
orf19.1955	Ca21chr5_C_albicans_SC5314:266078-266809	0.0660072	0.79835	0.999577	0.00103792	0.99165	0.999191	-0.13204	0.7624	0.99955	0.171204	0.68955	0.999339	0.0892695	0.84455	0.9995	0.200172	0.6388	0.99953
orf19.1956	Ca21chr5_C_albicans_SC5314:262805-265067	0.596779	0.00265	0.134413	0.547026	0.13535	0.999191	0.320914	0.32865	0.99955	0.636264	0.05725	0.999339	0.725341	0.0356	0.9995	0.54679	0.0976	0.99953
orf19.1957	Ca21chr5_C_albicans_SC5314:261887-262682	0.410923	0.03095	0.622522	0.638117	0.062	0.999191	0.361172	0.26655	0.99955	0.263897	0.4117	0.999339	0.483597	0.13315	0.9995	0.400271	0.1981	0.99953
orf19.1958	Ca21chr5_C_albicans_SC5314:254746-255256	inf	1	1	inf	1	1	0	1	1	inf	1	1	inf	1	1	0	1	1
orf19.1959	Ca21chr5_C_albicans_SC5314:253349-254321	0.0349871	0.84885	0.999577	-0.234622	0.4699	0.999191	-0.191124	0.5522	0.99955	0.378474	0.23505	0.999339	0.154664	0.63755	0.9995	0.190638	0.54685	0.99953
orf19.1960	Ca21chr5_C_albicans_SC5314:244213-245611	0.0095606	0.9591	0.999577	-0.340915	0.3074	0.999191	-0.265092	0.41655	0.99955	0.434032	0.1713	0.999339	0.142857	0.6774	0.9995	0.274141	0.3934	0.99953
orf19.1961	Ca21chr5_C_albicans_SC5314:234863-236456	-0.0263696	0.8926	0.999577	-0.0606277	0.86235	0.999191	-0.140458	0.66555	0.99955	0.0634536	0.84575	0.999339	-0.0306209	0.9272	0.9995	-0.186577	0.5693	0.99953
orf19.1963	Ca21chr5_C_albicans_SC5314:229548-231072	0.00553963	0.97595	0.999577	-0.194628	0.5532	0.999191	-0.184018	0.5536	0.99955	0.326896	0.30885	0.999339	0.170778	0.5845	0.9995	0.160402	0.59985	0.99953
orf19.1964	Ca21chr5_C_albicans_SC5314:225962-227465	-0.106741	0.59365	0.999577	0.126794	0.7068	0.999191	0.124394	0.7104	0.99955	-0.423368	0.2157	0.999339	-0.183392	0.5914	0.9995	-0.172405	0.6026	0.99953
orf19.1966	Ca21chr5_C_albicans_SC5314:224798-225614	-0.23935	0.2566	0.999577	0.0774287	0.8413	0.999191	-0.0393863	0.906	0.99955	-0.187301	0.58625	0.999339	-0.1912	0.6153	0.9995	-0.013416	0.9712	0.99953
orf19.1967	Ca21chr5_C_albicans_SC5314:223937-224544	0.727276	0.0001	0.0112173	0.765569	0.02475	0.999191	0.536713	0.0873	0.99955	0.578516	0.07425	0.999339	0.742933	0.02415	0.9995	0.513616	0.1066	0.99953
orf19.1968	Ca21chr5_C_albicans_SC5314:223545-223869	0.0844233	0.83815	0.999577	-0.239248	0.731	0.999191	0.0152629	0.98	0.99955	0.428758	0.4952	0.999339	-0.159384	0.8192	0.9995	0.424585	0.51325	0.99953
orf19.1968.1	Ca21chr5_C_albicans_SC5314:222670-222946	0.210145	0.63245	0.999577	0.482208	0.5304	0.999191	-0.0762219	0.91785	0.99955	0.260803	0.7057	0.999339	-0.0488339	0.9452	0.9995	-0.224876	0.75805	0.99953
orf19.1969	Ca21chr5_C_albicans_SC5314:221847-222663	0.0244752	0.9135	0.999577	0.167937	0.6409	0.999191	-0.0812069	0.81685	0.99955	0.116411	0.7454	0.999339	0.266801	0.46525	0.9995	0.217725	0.5388	0.99953
orf19.1970	Ca21chr5_C_albicans_SC5314:220487-221192	-0.0905056	0.6296	0.999577	-0.427636	0.2115	0.999191	-0.121512	0.70515	0.99955	0.0391337	0.9068	0.999339	-0.157852	0.63035	0.9995	0.0208427	0.9479	0.99953
orf19.1971	Ca21chr5_C_albicans_SC5314:218220-219705	-0.000873024	0.9957	0.999577	-0.277987	0.4155	0.999191	-0.25585	0.4162	0.99955	0.141726	0.6606	0.999339	0.059771	0.85705	0.9995	0.00956973	0.97595	0.99953
orf19.1972	Ca21chr5_C_albicans_SC5314:215866-217288	0.0153971	0.9469	0.999577	0.0717186	0.85045	0.999191	-0.0281879	0.94115	0.99955	0.106728	0.77155	0.999339	0.145684	0.69335	0.9995	0.103436	0.78355	0.99953
orf19.1973	Ca21chr5_C_albicans_SC5314:214545-215592	0.0139123	0.94495	0.999577	-0.358271	0.30685	0.999191	-0.314034	0.35255	0.99955	0.198176	0.5508	0.999339	-0.0578182	0.86855	0.9995	0.10773	0.74425	0.99953
orf19.1974	Ca21chr5_C_albicans_SC5314:213100-213880	-0.102853	0.5803	0.999577	-0.325289	0.3359	0.999191	-0.353357	0.2559	0.99955	-0.108679	0.7361	0.999339	-0.246987	0.43575	0.9995	-0.252926	0.41195	0.99953
orf19.1975	Ca21chr5_C_albicans_SC5314:212576-213023	0.259249	0.25275	0.999577	0.0248971	0.94895	0.999191	-0.176322	0.63265	0.99955	0.200212	0.5914	0.999339	0.179849	0.63645	0.9995	0.0797547	0.8312	0.99953
orf19.1976	Ca21chr5_C_albicans_SC5314:211609-211966	0.151153	0.76875	0.999577	0.528645	0.49145	0.999191	-1.363	0.13355	0.99955	-0.169685	0.821	0.999339	0.108065	0.8734	0.9995	-1.56292	0.0881	0.99953
orf19.1977	Ca21chr5_C_albicans_SC5314:210209-211286	0.180876	0.3393	0.999577	0.312994	0.35175	0.999191	0.208648	0.51045	0.99955	0.130321	0.6888	0.999339	0.340002	0.28985	0.9995	0.164986	0.60835	0.99953
orf19.1978	Ca21chr5_C_albicans_SC5314:206348-207953	-0.123088	0.5792	0.999577	0.0456938	0.90725	0.999191	0.207688	0.5526	0.99955	-0.319539	0.37795	0.999339	-0.151152	0.6727	0.9995	-0.0632925	0.8628	0.99953
orf19.1979	Ca21chr5_C_albicans_SC5314:202602-204210	-0.442487	0.0173	0.480528	-0.377329	0.26285	0.999191	-0.181317	0.5606	0.99955	-0.379327	0.23615	0.999339	-0.345378	0.27935	0.9995	-0.269773	0.377	0.99953
orf19.198	Ca21chr2_C_albicans_SC5314:1851836-1853558	0.0773686	0.79035	0.999577	0.209087	0.67365	0.999191	0.127165	0.79335	0.99955	0.105228	0.82895	0.999339	0.187658	0.7067	0.9995	0.164655	0.73495	0.99953
orf19.1980	Ca21chr5_C_albicans_SC5314:199551-201150	-0.140091	1	1	0.496326	1	1	-0.0920611	1	1	-1.14047	1	1	-0.00890269	1	1	-0.889102	1	1
orf19.1981	Ca21chr5_C_albicans_SC5314:198649-199138	0.00553834	0.98245	0.999577	-0.17783	0.6748	0.999191	-0.1939	0.6285	0.99955	0.284951	0.47245	0.999339	-0.0852714	0.8397	0.9995	-0.110632	0.7793	0.99953
orf19.1985	Ca21chrR_C_albicans_SC5314:1671192-1672404	0.114425	0.6625	0.999577	0.349975	0.42325	0.999191	0.0463042	0.91375	0.99955	0.0954475	0.82315	0.999339	0.341091	0.42395	0.9995	0.0953483	0.82195	0.99953
orf19.1986	Ca21chrR_C_albicans_SC5314:1672585-1673827	0.100652	0.66895	0.999577	0.125964	0.7678	0.999191	0.0474515	0.89905	0.99955	0.147256	0.7036	0.999339	0.166938	0.67025	0.9995	0.156916	0.68615	0.99953
orf19.1988	Ca21chrR_C_albicans_SC5314:1673998-1675738	-0.208703	0.27135	0.999577	-0.0874409	0.78805	0.999191	0.0176352	0.9586	0.99955	-0.135783	0.6731	0.999339	-0.113437	0.73565	0.9995	-0.085092	0.79015	0.99953
orf19.1989	Ca21chr2_C_albicans_SC5314:235036-236395	-0.174582	0.3432	0.999577	0.311667	0.3506	0.999191	0.140283	0.65035	0.99955	-0.310938	0.3356	0.999339	-0.0525182	0.86955	0.9995	-0.210078	0.4946	0.99953
orf19.199	Ca21chr2_C_albicans_SC5314:1849457-1850993	0.130289	0.52285	0.999577	0.161017	0.6449	0.999191	0.271173	0.42475	0.99955	0.0697313	0.8422	0.999339	0.0578121	0.86375	0.9995	0.20613	0.5455	0.99953
orf19.1990	Ca21chr2_C_albicans_SC5314:232549-234442	-0.0336203	0.8703	0.999577	-0.380475	0.27635	0.999191	-0.112507	0.74015	0.99955	0.199337	0.54225	0.999339	-0.00878771	0.98115	0.9995	0.173652	0.6075	0.99953
orf19.1991	Ca21chr2_C_albicans_SC5314:230503-232237	0.112644	0.5354	0.999577	0.0392768	0.90435	0.999191	0.161236	0.62515	0.99955	-0.03509	0.9106	0.999339	0.0215825	0.94645	0.9995	0.0466466	0.88885	0.99953
orf19.1992	Ca21chr2_C_albicans_SC5314:227571-229131	0.386638	0.1482	0.999577	0.36167	0.4157	0.999191	0.0148915	0.9731	0.99955	0.278401	0.5087	0.999339	0.53383	0.23635	0.9995	0.251102	0.56545	0.99953
orf19.1993	Ca21chr2_C_albicans_SC5314:226013-227255	-0.0315173	0.87795	0.999577	-0.512672	0.1448	0.999191	-0.300313	0.38425	0.99955	0.87014	0.01035	0.615668	0.189824	0.5806	0.9995	0.499475	0.14645	0.99953
orf19.1994	Ca21chr2_C_albicans_SC5314:223604-225650	0.395609	0.04375	0.722928	0.00591078	0.9879	0.999191	-0.148659	0.6479	0.99955	0.328896	0.34155	0.999339	0.280278	0.41415	0.9995	0.259809	0.4324	0.99953
orf19.1995	Ca21chr2_C_albicans_SC5314:219319-221449	-0.245725	0.20935	0.999577	-0.262645	0.4591	0.999191	-0.20478	0.53575	0.99955	0.0277342	0.93425	0.999339	-0.0301365	0.9247	0.9995	0.0122477	0.9716	0.99953
orf19.1996	Ca21chr2_C_albicans_SC5314:215566-216628	0.332647	0.08855	0.920456	0.601918	0.0865	0.999191	0.511503	0.1189	0.99955	0.0322457	0.92525	0.999339	0.333196	0.3174	0.9995	0.109887	0.7445	0.99953
orf19.1998	Ca21chr2_C_albicans_SC5314:212497-214615	0.032387	0.86615	0.999577	-0.230006	0.50175	0.999191	-0.074608	0.8176	0.99955	0.323471	0.3252	0.999339	0.0611949	0.8503	0.9995	0.149168	0.6374	0.99953
orf19.1999	Ca21chr2_C_albicans_SC5314:211534-212116	-0.0373701	0.87715	0.999577	-0.0313901	0.94275	0.999191	0.0811371	0.839	0.99955	-0.0105806	0.9804	0.999339	-0.148062	0.7103	0.9995	-0.00270009	0.995	0.99953
orf19.20	Ca21chr2_C_albicans_SC5314:1305670-1308223	-0.268335	0.17065	0.999577	-0.0875801	0.8011	0.999191	-0.0222478	0.94725	0.99955	-0.21469	0.52775	0.999339	-0.215178	0.53295	0.9995	-0.227282	0.5028	0.99953
orf19.200	Ca21chr2_C_albicans_SC5314:1848683-1849265	0.0412943	0.83845	0.999577	-0.70764	0.06705	0.999191	-0.739505	0.02975	0.99955	1.09011	0.0031	0.357959	0.249963	0.47885	0.9995	0.272134	0.43585	0.99953
orf19.2000	Ca21chr2_C_albicans_SC5314:208042-211319	0.269339	0.242	0.999577	-0.225477	0.5656	0.999191	-0.16419	0.66915	0.99955	0.5022	0.20465	0.999339	0.127039	0.745	0.9995	0.202939	0.5855	0.99953
orf19.2001	Ca21chr2_C_albicans_SC5314:208042-211319	0.133364	0.753	0.999577	-0.175308	0.8097	0.999191	-0.305456	0.67685	0.99955	0.651386	0.3838	0.999339	0.259583	0.7169	0.9995	0.234651	0.75575	0.99953
orf19.2002	Ca21chr2_C_albicans_SC5314:204928-207811	-0.00163118	0.9936	0.999577	-0.0362758	0.91565	0.999191	-0.080064	0.807	0.99955	0.0360229	0.91745	0.999339	-0.059942	0.86415	0.9995	-0.0506151	0.8769	0.99953
orf19.2003	Ca21chr2_C_albicans_SC5314:201471-203088	0.0351409	0.8487	0.999577	0.275054	0.4039	0.999191	0.226533	0.47995	0.99955	-0.269455	0.39585	0.999339	-0.0656554	0.83825	0.9995	0.0161891	0.95935	0.99953
orf19.2005	Ca21chr2_C_albicans_SC5314:195379-198415	-0.0441131	0.85655	0.999577	-0.144315	0.7394	0.999191	-0.0773599	0.85105	0.99955	-0.122764	0.7685	0.999339	-0.0784465	0.8508	0.9995	0.0126085	0.9758	0.99953
orf19.2006	Ca21chr2_C_albicans_SC5314:193727-194618	-0.232454	0.39855	0.999577	-0.238879	0.59335	0.999191	-0.0592798	0.8982	0.99955	0.127647	0.7682	0.999339	-0.246603	0.5876	0.9995	-0.250388	0.59585	0.99953
orf19.2006.1	Ca21chr2_C_albicans_SC5314:193377-193563	0.973028	0.013	0.414366	1.01111	0.137	0.999191	0.302712	0.6333	0.99955	1.1261	0.0885	0.999339	1.36319	0.0282	0.9995	0.909671	0.1395	0.99953
orf19.2007	Ca21chr2_C_albicans_SC5314:189685-192622	-0.185375	0.346	0.999577	-0.118582	0.74435	0.999191	-0.0799458	0.8181	0.99955	-0.0709937	0.84375	0.999339	-0.0391738	0.90875	0.9995	0.0242933	0.9439	0.99953
orf19.2008	Ca21chr2_C_albicans_SC5314:188353-189604	0.137121	0.45715	0.999577	-0.100538	0.77125	0.999191	0.0565299	0.85345	0.99955	0.177981	0.5801	0.999339	0.0889805	0.7802	0.9995	0.303949	0.33	0.99953
orf19.2009	Ca21chr2_C_albicans_SC5314:186663-188064	-0.161637	0.4245	0.999577	-0.220869	0.52295	0.999191	-0.15136	0.6576	0.99955	-0.0361655	0.913	0.999339	-0.261758	0.4374	0.9995	-0.129826	0.6894	0.99953
orf19.201	Ca21chr2_C_albicans_SC5314:1847726-1848304	-0.292591	0.2646	0.999577	-0.363791	0.41415	0.999191	0.109327	0.79605	0.99955	-0.0818947	0.84675	0.999339	0.0308208	0.94205	0.9995	0.114319	0.79855	0.99953
orf19.2010	Ca21chr2_C_albicans_SC5314:185887-186283	-0.632248	1	1	-0.456162	1	1	-0.349898	1	1	-1.29724	1	1	-1.9514	1	1	-1.20997	1	1
orf19.2012	Ca21chr2_C_albicans_SC5314:183401-185798	0.00178634	0.99315	0.999577	0.0144757	0.9669	0.999191	-0.083736	0.80905	0.99955	0.00353186	0.9932	0.999339	0.0625194	0.85725	0.9995	0.073692	0.8255	0.99953
orf19.2013	Ca21chr2_C_albicans_SC5314:180799-182863	-0.253703	0.4332	0.999577	-0.107657	0.8419	0.999191	-0.0774681	0.89085	0.99955	-0.125005	0.82415	0.999339	-0.11508	0.83585	0.9995	-0.0283414	0.961	0.99953
orf19.2014	Ca21chr2_C_albicans_SC5314:178315-179692	-0.313053	0.0943	0.931207	-0.054326	0.8703	0.999191	0.0602809	0.8535	0.99955	-0.346272	0.27745	0.999339	-0.225758	0.4954	0.9995	-0.193753	0.5403	0.99953
orf19.2016	Ca21chr2_C_albicans_SC5314:176519-176936	0.0952129	0.742	0.999577	0.27766	0.5843	0.999191	-0.124951	0.81235	0.99955	0.103302	0.8254	0.999339	0.0953475	0.8498	0.9995	-0.296247	0.5454	0.99953
orf19.2017	Ca21chr2_C_albicans_SC5314:174598-175780	-0.006726	0.97225	0.999577	-0.201332	0.57135	0.999191	-0.142724	0.6755	0.99955	0.255223	0.4556	0.999339	-0.0059377	0.9858	0.9995	0.123476	0.70725	0.99953
orf19.2018	Ca21chr2_C_albicans_SC5314:173951-174401	0.442267	0.1497	0.999577	0.386444	0.4659	0.999191	0.466146	0.3215	0.99955	0.304567	0.53655	0.999339	0.302325	0.572	0.9995	0.523959	0.2827	0.99953
orf19.2018.1	Ca21chr2_C_albicans_SC5314:173154-173527	0.306915	0.35125	0.999577	-0.0439792	0.94325	0.999191	-0.768459	0.18605	0.99955	0.588493	0.26555	0.999339	0.0174085	0.9806	0.9995	-0.222178	0.68545	0.99953
orf19.2018.2	Ca21chr2_C_albicans_SC5314:173687-173945	0.338267	0.39085	0.999577	0.56405	0.4251	0.999191	0.0753355	0.92125	0.99955	0.326916	0.6605	0.999339	0.926635	0.222	0.9995	0.529702	0.4909	0.99953
orf19.2019	Ca21chr2_C_albicans_SC5314:172344-172986	0.570229	0.00305	0.152057	0.549794	0.10805	0.999191	0.303519	0.34295	0.99955	0.7074	0.03435	0.981028	0.731703	0.02515	0.9995	0.537174	0.09255	0.99953
orf19.202	Ca21chr2_C_albicans_SC5314:1845015-1847361	-0.104853	0.617	0.999577	-0.031217	0.92925	0.999191	-0.0199723	0.95485	0.99955	-0.17982	0.59775	0.999339	-0.130155	0.71815	0.9995	-0.152541	0.65395	0.99953
orf19.2020	Ca21chr2_C_albicans_SC5314:170216-171869	-0.373973	0.09755	0.944114	0.105603	0.80955	0.999191	-0.000194602	0.9995	0.99955	-0.635296	0.1102	0.999339	-0.339921	0.37675	0.9995	-0.513306	0.1757	0.99953
orf19.2021	Ca21chr2_C_albicans_SC5314:167290-168943	-0.375335	0.1541	0.999577	-0.191944	0.71055	0.999191	-0.119663	0.79005	0.99955	-0.473764	0.2756	0.999339	-0.387124	0.3928	0.9995	-0.306125	0.5	0.99953
orf19.2023	Ca21chr2_C_albicans_SC5314:164466-166107	-0.316879	0.30295	0.999577	0.179322	0.7477	0.999191	0.0640176	0.9111	0.99955	-0.603038	0.2702	0.999339	-0.262352	0.62885	0.9995	-0.431542	0.4399	0.99953
orf19.2024	Ca21chr2_C_albicans_SC5314:163116-163476	0.127862	0.7792	0.999577	0.476361	0.5315	0.999191	-0.406027	0.6355	0.99955	0.407732	0.59425	0.999339	0.839216	0.25145	0.9995	0.461054	0.54545	0.99953
orf19.2025	Ca21chr2_C_albicans_SC5314:161360-161705	0.105746	1	1	-0.752527	1	1	0.740464	1	1	0.166495	1	1	-0.628873	1	1	0.315207	1	1
orf19.2026	Ca21chr2_C_albicans_SC5314:158692-160795	-0.0332745	0.8651	0.999577	-0.305498	0.35245	0.999191	-0.222825	0.4748	0.99955	0.00608863	0.98455	0.999339	-0.210095	0.52755	0.9995	-0.0428799	0.8951	0.99953
orf19.2028	Ca21chr2_C_albicans_SC5314:157872-158430	0.111556	0.56395	0.999577	0.612231	0.06915	0.999191	0.174595	0.58275	0.99955	-0.0509663	0.87325	0.999339	0.371475	0.2569	0.9995	-0.0306526	0.92405	0.99953
orf19.2029	Ca21chr2_C_albicans_SC5314:156352-157441	0.0383895	0.84115	0.999577	-0.233946	0.47965	0.999191	-0.281606	0.38835	0.99955	0.302661	0.352	0.999339	0.0355033	0.90725	0.9995	0.103972	0.73705	0.99953
orf19.203	Ca21chr2_C_albicans_SC5314:1842961-1844473	-0.618915	0.0026	0.134211	-0.631201	0.07115	0.999191	-0.487699	0.1528	0.99955	-0.159834	0.6411	0.999339	-0.403917	0.26125	0.9995	-0.188113	0.5802	0.99953
orf19.2030	Ca21chr2_C_albicans_SC5314:155823-156297	-0.124011	0.57245	0.999577	-0.207159	0.5994	0.999191	0.196425	0.61725	0.99955	-0.242916	0.54265	0.999339	-0.161471	0.6789	0.9995	-0.0656345	0.8594	0.99953
orf19.2031	Ca21chr2_C_albicans_SC5314:154526-155269	-0.0561997	0.79115	0.999577	-0.569077	0.1275	0.999191	-0.443287	0.21555	0.99955	0.215359	0.54645	0.999339	-0.338051	0.3474	0.9995	-0.225696	0.5163	0.99953
orf19.2032	Ca21chr2_C_albicans_SC5314:153804-154473	-0.300305	0.18295	0.999577	-0.65366	0.0962	0.999191	-0.22977	0.53605	0.99955	-0.00337504	0.9935	0.999339	-0.230396	0.56855	0.9995	0.060722	0.87145	0.99953
orf19.2033	Ca21chr2_C_albicans_SC5314:152919-153609	0.926768	0.061	0.796655	1.30353	0.1236	0.999191	-0.0387114	1	1	0.793207	0.28145	0.999339	0.868523	0.22535	0.9995	-0.316306	1	1
orf19.2034	Ca21chr2_C_albicans_SC5314:152020-152710	#NAME?	1	1	0	1	1	#NAME?	1	1	0	1	1	0	1	1	0	1	1
orf19.2035	Ca21chr2_C_albicans_SC5314:150854-151811	0.117301	0.7791	0.999577	0.295191	1	1	-0.0639367	1	1	0.0515843	0.9415	0.999339	0.0459784	0.94575	0.9995	-0.101247	1	1
orf19.2036	Ca21chr2_C_albicans_SC5314:149633-150713	0.0934732	0.6584	0.999577	-0.154388	0.6775	0.999191	-0.0646673	0.8523	0.99955	0.0760213	0.8332	0.999339	-0.028245	0.93775	0.9995	0.00228461	0.9961	0.99953
orf19.2037	Ca21chr2_C_albicans_SC5314:148537-148996	0.0786238	0.71395	0.999577	-0.111799	0.76445	0.999191	-0.262867	0.48525	0.99955	0.0794331	0.81775	0.999339	-0.174115	0.6419	0.9995	-0.231306	0.5169	0.99953
orf19.2038	Ca21chr2_C_albicans_SC5314:146152-147409	0.0922014	1	1	-0.903095	1	1	-0.0944637	1	1	0.934804	0.18065	0.999339	-0.487116	1	1	0.620264	1	1
orf19.2039	Ca21chr2_C_albicans_SC5314:144774-146115	0.35554	0.056	0.788356	0.432717	0.1997	0.999191	0.284279	0.36015	0.99955	0.208009	0.5143	0.999339	0.433882	0.17245	0.9995	0.273245	0.3806	0.99953
orf19.204	Ca21chr2_C_albicans_SC5314:1839617-1840232	-0.00484013	0.98575	0.999577	-0.331476	0.58965	0.999191	-0.442173	0.44365	0.99955	0.272882	0.6556	0.999339	-0.0400606	0.9469	0.9995	0.0665789	0.91415	0.99953
orf19.2040	Ca21chr2_C_albicans_SC5314:142786-144556	-0.110523	0.5614	0.999577	-0.090673	0.77985	0.999191	0.00514268	0.98735	0.99955	-0.172022	0.59185	0.999339	-0.0724375	0.825	0.9995	0.0128071	0.96815	0.99953
orf19.2041	Ca21chr2_C_albicans_SC5314:140485-142396	0.0609269	0.7688	0.999577	0.043577	0.9034	0.999191	0.034947	0.9178	0.99955	0.0278328	0.93505	0.999339	0.13633	0.6999	0.9995	0.0926396	0.7908	0.99953
orf19.2042	Ca21chr2_C_albicans_SC5314:138903-140403	0.228518	0.24015	0.999577	0.240527	0.48935	0.999191	0.135919	0.6784	0.99955	0.275332	0.4116	0.999339	0.204878	0.54895	0.9995	0.19124	0.55915	0.99953
orf19.2043	Ca21chr2_C_albicans_SC5314:137851-138754	-0.0757969	0.7197	0.999577	0.105821	0.7559	0.999191	0.151789	0.65285	0.99955	-0.131769	0.7098	0.999339	-0.00444269	0.99105	0.9995	0.0342711	0.9209	0.99953
orf19.2044	Ca21chr2_C_albicans_SC5314:136191-137649	0.53101	0.0402	0.699613	0.302217	0.49675	0.999191	-0.245732	0.5408	0.99955	0.47288	0.275	0.999339	0.72085	0.09565	0.9995	0.382107	0.3565	0.99953
orf19.2045	Ca21chr2_C_albicans_SC5314:134609-135647	-0.0205357	0.9228	0.999577	0.21584	0.58055	0.999191	0.11092	0.76415	0.99955	-0.0895833	0.8003	0.999339	-0.0662374	0.85905	0.9995	-0.04535	0.8981	0.99953
orf19.2046	Ca21chr2_C_albicans_SC5314:133197-134379	0.0331192	0.8722	0.999577	-0.11738	0.74375	0.999191	0.297597	0.39415	0.99955	0.0603875	0.86535	0.999339	0.0695069	0.8483	0.9995	0.136056	0.6948	0.99953
orf19.2047	Ca21chr2_C_albicans_SC5314:132180-132807	-0.0757551	0.7366	0.999577	-0.0293969	0.94075	0.999191	-0.181348	0.6403	0.99955	-0.0510139	0.89305	0.999339	-0.0473634	0.89885	0.9995	-0.262412	0.48225	0.99953
orf19.2048	Ca21chr2_C_albicans_SC5314:131122-131488	-0.292406	0.2158	0.999577	0.0372368	0.9278	0.999191	-0.166295	0.66	0.99955	-0.272926	0.49485	0.999339	-0.729431	0.0698	0.9995	-1.18983	0.00275	0.99953
orf19.2049	Ca21chr2_C_albicans_SC5314:130097-130952	-0.00996878	0.9733	0.999577	0.318634	0.536	0.999191	0.487697	0.3286	0.99955	-0.084087	0.8545	0.999339	0.342291	0.513	0.9995	0.0286779	0.9522	0.99953
orf19.2050	Ca21chr2_C_albicans_SC5314:127132-128755	-0.346257	0.08075	0.887033	-0.397798	0.2668	0.999191	-0.286447	0.3894	0.99955	-0.256368	0.4617	0.999339	-0.400828	0.2485	0.9995	-0.374875	0.26045	0.99953
orf19.2051	Ca21chr2_C_albicans_SC5314:123716-126818	-0.00892298	0.9625	0.999577	-0.118107	0.71795	0.999191	-0.0890196	0.78135	0.99955	-0.0306954	0.92555	0.999339	0.0064059	0.9848	0.9995	0.120359	0.7088	0.99953
orf19.2054	Ca21chr2_C_albicans_SC5314:121293-122850	0.0914587	0.6299	0.999577	0.0212084	0.9502	0.999191	-0.0883669	0.7897	0.99955	0.182828	0.5579	0.999339	0.12191	0.71945	0.9995	0.140337	0.6615	0.99953
orf19.2055	Ca21chr2_C_albicans_SC5314:119824-121174	-0.167067	0.3684	0.999577	-0.546607	0.10095	0.999191	-0.434036	0.16625	0.99955	0.407819	0.20675	0.999339	-0.0729747	0.81855	0.9995	0.0920774	0.76685	0.99953
orf19.2057	Ca21chr2_C_albicans_SC5314:117047-119588	0.333859	0.0832	0.892642	0.486498	0.17305	0.999191	0.309229	0.3366	0.99955	-0.0281921	0.9339	0.999339	0.207342	0.5346	0.9995	0.0648948	0.84025	0.99953
orf19.2059	Ca21chr2_C_albicans_SC5314:115264-116176	-0.0230083	0.93035	0.999577	-0.410843	0.37395	0.999191	0.186109	0.69805	0.99955	0.307585	0.49425	0.999339	-0.0121347	0.9764	0.9995	0.086211	0.85045	0.99953
orf19.206	Ca21chr2_C_albicans_SC5314:1830689-1833836	-0.184247	0.3352	0.999577	-0.361235	0.30135	0.999191	-0.168804	0.5943	0.99955	0.104147	0.74565	0.999339	-0.0332287	0.91715	0.9995	0.158108	0.62045	0.99953
orf19.2060	Ca21chr2_C_albicans_SC5314:111325-112012	-0.429111	0.03455	0.652201	-0.813688	0.0371	0.999191	0.171596	0.62635	0.99955	-0.389972	0.25915	0.999339	-1.08489	0.00445	0.946773	-0.271252	0.428	0.99953
orf19.2061	Ca21chr2_C_albicans_SC5314:110766-111087	0.238827	0.65635	0.999577	-0.705189	0.38055	0.999191	-0.421927	0.5944	0.99955	-0.382968	0.69245	0.999339	0.7289	0.3609	0.9995	0.508551	0.52915	0.99953
orf19.2062	Ca21chr2_C_albicans_SC5314:108677-109376	0.0871099	0.86445	0.999577	-0.284632	0.71605	0.999191	0.732626	0.37165	0.99955	0.389657	0.55325	0.999339	-0.409736	0.58055	0.9995	-0.131413	0.8472	0.99953
orf19.2063	Ca21chr2_C_albicans_SC5314:105011-108482	-0.0484871	0.7963	0.999577	-0.0528408	0.87385	0.999191	0.0873663	0.7751	0.99955	-0.223996	0.4779	0.999339	-0.127062	0.6923	0.9995	-0.189091	0.53555	0.99953
orf19.2064	Ca21chr2_C_albicans_SC5314:101402-104726	-0.23314	0.30945	0.999577	0.0534855	0.8947	0.999191	0.0153827	0.9681	0.99955	-0.269705	0.46585	0.999339	-0.148216	0.69265	0.9995	-0.252523	0.50515	0.99953
orf19.2065	Ca21chr2_C_albicans_SC5314:99693-100722	-0.0237227	0.92435	0.999577	0.0701361	0.86935	0.999191	0.0311645	0.9398	0.99955	0.0608556	0.87945	0.999339	0.352894	0.3913	0.9995	0.236274	0.5537	0.99953
orf19.2066	Ca21chr2_C_albicans_SC5314:98617-99589	0.296407	0.2271	0.999577	0.401898	0.3655	0.999191	0.0314984	0.9345	0.99955	0.14722	0.72875	0.999339	0.2828	0.48825	0.9995	0.0610837	0.87575	0.99953
orf19.2066.1	Ca21chr2_C_albicans_SC5314:97962-98414	-0.14913	0.44685	0.999577	0.0999777	0.7859	0.999191	0.0579077	0.8652	0.99955	-0.139479	0.67595	0.999339	-0.150651	0.66165	0.9995	-0.23978	0.4703	0.99953
orf19.2067	Ca21chr2_C_albicans_SC5314:96814-97528	0.0334144	0.85735	0.999577	-0.551373	0.11135	0.999191	-0.298721	0.35295	0.99955	0.321776	0.3053	0.999339	-0.205939	0.53765	0.9995	0.0852957	0.79265	0.99953
orf19.2068	Ca21chr2_C_albicans_SC5314:95126-96707	-0.174405	0.33955	0.999577	-0.479841	0.1539	0.999191	-0.308963	0.3161	0.99955	0.186328	0.56465	0.999339	-0.208502	0.5124	0.9995	0.0231725	0.94295	0.99953
orf19.2069	Ca21chr2_C_albicans_SC5314:92558-94103	-0.417438	0.02575	0.584435	-0.132216	0.70505	0.999191	-0.00998334	0.97455	0.99955	-0.354177	0.2637	0.999339	-0.326824	0.314	0.9995	-0.384606	0.21445	0.99953
orf19.207	Ca21chr2_C_albicans_SC5314:1823946-1828161	0.0284323	0.88825	0.999577	-0.196799	0.57145	0.999191	-0.187686	0.57365	0.99955	0.206793	0.56455	0.999339	0.0705316	0.83945	0.9995	0.138686	0.67175	0.99953
orf19.2070	Ca21chr2_C_albicans_SC5314:90651-92431	0.0018923	0.99205	0.999577	-0.0466491	0.89245	0.999191	-0.0408251	0.906	0.99955	-0.0661254	0.8406	0.999339	-0.0724892	0.8341	0.9995	-0.113586	0.7307	0.99953
orf19.2071	Ca21chr2_C_albicans_SC5314:89865-90342	-1.80136	1	1	-1.0642	1	1	#NAME?	1	1	-1.84202	1	1	-1.57389	1	1	#NAME?	1	1
orf19.2072	Ca21chr2_C_albicans_SC5314:87932-89642	-0.0388357	0.87315	0.999577	0.251014	0.5441	0.999191	0.125574	0.7571	0.99955	-0.202016	0.61235	0.999339	-0.0706185	0.8617	0.9995	-0.263199	0.51805	0.99953
orf19.2073	Ca21chr2_C_albicans_SC5314:84526-86646	-0.219247	0.2471	0.999577	0.0473547	0.8871	0.999191	-0.0104979	0.97375	0.99955	-0.253527	0.44325	0.999339	-0.159348	0.61555	0.9995	-0.257185	0.4023	0.99953
orf19.2074	Ca21chr2_C_albicans_SC5314:84526-86646	-0.34979	0.74155	0.999577	-0.279262	0.8646	0.999191	-0.789165	0.67545	0.99955	-0.298265	0.88385	0.999339	0.320706	0.86765	0.9995	-1.19965	0.5727	0.99953
orf19.2075	Ca21chr2_C_albicans_SC5314:82836-84192	-0.0676298	0.7203	0.999577	0.0897232	0.7887	0.999191	0.104884	0.74815	0.99955	-0.0852359	0.7903	0.999339	0.0284717	0.92855	0.9995	0.0510871	0.87675	0.99953
orf19.2076	Ca21chr2_C_albicans_SC5314:80949-81954	-0.204589	0.3709	0.999577	0.307684	0.4215	0.999191	-0.137792	0.71455	0.99955	-0.0445503	0.9039	0.999339	0.114546	0.7736	0.9995	-0.321966	0.3854	0.99953
orf19.2077	Ca21chr2_C_albicans_SC5314:78127-80632	0.133724	0.5046	0.999577	-0.0686786	0.84145	0.999191	-0.0682272	0.83975	0.99955	-0.00186027	0.9964	0.999339	-0.0235785	0.94465	0.9995	0.0949831	0.7788	0.99953
orf19.2078	Ca21chr2_C_albicans_SC5314:75597-77607	-0.249645	0.21085	0.999577	-0.507846	0.12485	0.999191	-0.367464	0.2717	0.99955	0.170586	0.5988	0.999339	-0.268253	0.4323	0.9995	-0.102585	0.7523	0.99953
orf19.2079	Ca21chr2_C_albicans_SC5314:74577-74922	-0.229766	0.29565	0.999577	-0.282935	0.4618	0.999191	-0.258165	0.47895	0.99955	-0.301072	0.39575	0.999339	-0.440242	0.2207	0.9995	-0.482053	0.1878	0.99953
orf19.2081	Ca21chr2_C_albicans_SC5314:70671-74457	-0.00162364	0.9935	0.999577	0.0453572	0.89975	0.999191	-0.00240496	0.99485	0.99955	0.000358888	0.99885	0.999339	0.0857686	0.8103	0.9995	0.0334542	0.9175	0.99953
orf19.2082	Ca21chr2_C_albicans_SC5314:69104-70412	0.196752	0.5479	0.999577	0.278404	0.5793	0.999191	0.528068	0.3331	0.99955	0.479554	0.40115	0.999339	0.84159	0.13215	0.9995	0.758375	0.18925	0.99953
orf19.2084	Ca21chr2_C_albicans_SC5314:66343-68137	-0.0867748	0.6341	0.999577	-0.0872023	0.7887	0.999191	-0.0232655	0.9419	0.99955	-0.0737572	0.82125	0.999339	0.0112419	0.9732	0.9995	-0.0189098	0.95075	0.99953
orf19.2087	Ca21chr2_C_albicans_SC5314:65233-66292	-0.260255	0.19365	0.999577	0.293516	0.3964	0.999191	-0.099549	0.76725	0.99955	-0.455688	0.18875	0.999339	-0.161953	0.6471	0.9995	-0.383044	0.2589	0.99953
orf19.2088	Ca21chr2_C_albicans_SC5314:64208-64994	-0.309758	0.1015	0.958953	-0.585096	0.07655	0.999191	-0.401171	0.21345	0.99955	0.321474	0.32775	0.999339	-0.0797509	0.81515	0.9995	0.165917	0.6088	0.99953
orf19.2089	Ca21chr2_C_albicans_SC5314:63256-64177	-0.136391	0.4887	0.999577	-0.580145	0.0923	0.999191	-0.334589	0.31545	0.99955	0.100906	0.7755	0.999339	-0.252419	0.46115	0.9995	-0.213727	0.53345	0.99953
orf19.209	Ca21chr2_C_albicans_SC5314:1822313-1823162	0.220972	0.3816	0.999577	0.218915	0.6222	0.999191	0.342637	0.4166	0.99955	0.246955	0.5517	0.999339	0.0337386	0.93485	0.9995	0.271616	0.5126	0.99953
orf19.2090	Ca21chr2_C_albicans_SC5314:59144-62936	-0.110778	0.5772	0.999577	0.00184828	0.99575	0.999191	0.0159463	0.9615	0.99955	-0.0101581	0.97525	0.999339	-0.0120029	0.971	0.9995	0.0926565	0.7757	0.99953
orf19.2091	Ca21chr2_C_albicans_SC5314:57078-57810	-0.0212096	0.92185	0.999577	-0.212459	0.57065	0.999191	-0.0817298	0.8232	0.99955	0.067166	0.86055	0.999339	-0.121276	0.75015	0.9995	0.0280743	0.93895	0.99953
orf19.2092	Ca21chr2_C_albicans_SC5314:55495-56710	0.0947416	0.60765	0.999577	0.305451	0.3648	0.999191	0.08519	0.7851	0.99955	0.0133429	0.96725	0.999339	0.370658	0.24565	0.9995	0.133999	0.6667	0.99953
orf19.2093	Ca21chr2_C_albicans_SC5314:53362-55237	-0.0734834	0.7115	0.999577	-0.0973739	0.7799	0.999191	-0.0539098	0.87005	0.99955	-0.00483193	0.9882	0.999339	-0.0138521	0.96645	0.9995	-0.00452166	0.9882	0.99953
orf19.2094	Ca21chr2_C_albicans_SC5314:50261-53276	-0.151727	0.4273	0.999577	-0.0315869	0.92325	0.999191	-0.0721993	0.8235	0.99955	-0.0605972	0.8544	0.999339	-0.000475782	0.99875	0.9995	-0.067134	0.8347	0.99953
orf19.2095	Ca21chr2_C_albicans_SC5314:47586-49686	-0.0994877	0.63725	0.999577	-0.0165427	0.96415	0.999191	-0.0179768	0.96355	0.99955	0.0159105	0.96745	0.999339	0.0934753	0.8082	0.9995	0.0533706	0.888	0.99953
orf19.2097	Ca21chr2_C_albicans_SC5314:44287-47542	-0.0876313	0.647	0.999577	-0.190014	0.5709	0.999191	-0.0273156	0.93455	0.99955	-0.0980195	0.7582	0.999339	-0.112488	0.73115	0.9995	-0.0117501	0.97115	0.99953
orf19.2098	Ca21chr2_C_albicans_SC5314:42110-43586	0.255909	0.2334	0.999577	0.424505	0.27305	0.999191	0.247898	0.4997	0.99955	0.0697655	0.8503	0.999339	0.407113	0.28505	0.9995	0.278764	0.4538	0.99953
orf19.2099	Ca21chr2_C_albicans_SC5314:39155-41945	-0.31068	0.0924	0.930862	-0.263747	0.43155	0.999191	-0.214601	0.49675	0.99955	-0.192872	0.5591	0.999339	-0.207751	0.51525	0.9995	-0.128686	0.66915	0.99953
orf19.21	Ca21chr2_C_albicans_SC5314:1309827-1310415	-0.419994	0.1268	0.999577	0.0184192	0.96965	0.999191	-0.531952	0.24565	0.99955	-0.273666	0.5381	0.999339	-0.0587054	0.89745	0.9995	-0.498656	0.2883	0.99953
orf19.210	Ca21chr2_C_albicans_SC5314:1820191-1822064	-0.201564	0.50125	0.999577	-0.13962	0.7843	0.999191	-0.220463	0.66275	0.99955	-0.145069	0.77445	0.999339	-0.10009	0.84815	0.9995	-0.293058	0.56545	0.99953
orf19.2101	Ca21chr2_C_albicans_SC5314:38527-39127	0.106697	0.56945	0.999577	0.0185371	0.9573	0.999191	-0.0944805	0.76705	0.99955	0.142836	0.67535	0.999339	0.132571	0.69115	0.9995	0.0972696	0.7636	0.99953
orf19.2102	Ca21chr2_C_albicans_SC5314:37276-38158	0.000232763	0.9992	0.999714	0.0343079	0.945	0.999191	0.02177	0.9649	0.99955	-0.122301	0.79275	0.999339	-0.0748308	0.86875	0.9995	-0.155997	0.73015	0.99953
orf19.2103	Ca21chr2_C_albicans_SC5314:37276-38158	-0.0193388	0.9502	0.999577	0.244936	0.66225	0.999191	-0.110474	0.82665	0.99955	-0.204771	0.6935	0.999339	-0.0309319	0.9556	0.9995	-0.161734	0.75015	0.99953
orf19.2104	Ca21chr2_C_albicans_SC5314:36550-37180	0.0355754	0.8726	0.999577	0.131472	0.7288	0.999191	0.0965469	0.78495	0.99955	-0.338372	0.36415	0.999339	-0.031122	0.93295	0.9995	-0.022229	0.94885	0.99953
orf19.2105	Ca21chr2_C_albicans_SC5314:35756-36407	0.128946	0.5933	0.999577	-0.0261787	0.9518	0.999191	0.238396	0.5392	0.99955	0.325877	0.4101	0.999339	0.228702	0.59415	0.9995	0.395757	0.3068	0.99953
orf19.2106	Ca21chr2_C_albicans_SC5314:34978-35686	-0.133209	0.5621	0.999577	0.000375638	0.9954	0.999191	0.0533975	0.88365	0.99955	-0.106191	0.7803	0.999339	-0.0583824	0.87225	0.9995	-0.124711	0.73815	0.99953
orf19.2107	Ca21chr2_C_albicans_SC5314:33681-34856	-0.263801	0.15245	0.999577	0.0426722	0.8954	0.999191	-0.108819	0.7235	0.99955	-0.112956	0.7248	0.999339	0.0760625	0.8129	0.9995	-0.0902369	0.7731	0.99953
orf19.2107.1	Ca21chr2_C_albicans_SC5314:33350-33620	-0.0396737	0.836	0.999577	-0.635872	0.05935	0.999191	-0.714646	0.0272	0.99955	0.667267	0.04705	0.999339	0.0438558	0.89435	0.9995	0.0349884	0.91125	0.99953
orf19.2108	Ca21chr2_C_albicans_SC5314:31636-32587	-0.223996	0.3245	0.999577	-0.393275	0.3004	0.999191	-0.335853	0.3757	0.99955	-0.083116	0.82165	0.999339	-0.05385	0.8868	0.9995	-0.150596	0.6914	0.99953
orf19.211	Ca21chr2_C_albicans_SC5314:1820191-1822064	-0.389916	0.22005	0.999577	-0.312718	0.5692	0.999191	-0.20263	0.70185	0.99955	-0.281053	0.60335	0.999339	-0.337643	0.54775	0.9995	-0.337939	0.52255	0.99953
orf19.2110	Ca21chr2_C_albicans_SC5314:30174-31563	0.14801	0.4485	0.999577	0.0871593	0.7889	0.999191	0.210686	0.51365	0.99955	-0.00409148	0.9896	0.999339	0.120334	0.718	0.9995	0.196886	0.54485	0.99953
orf19.2111	Ca21chr2_C_albicans_SC5314:28905-30051	0.0399088	0.8272	0.999577	-0.0166708	0.96075	0.999191	-0.15592	0.6214	0.99955	0.150293	0.64135	0.999339	-0.00302041	0.99205	0.9995	0.0372761	0.90735	0.99953
orf19.2111.2	Ca21chr2_C_albicans_SC5314:28565-28802	0.131798	0.62775	0.999577	-0.0515449	0.917	0.999191	-0.164816	0.7474	0.99955	0.431627	0.3402	0.999339	0.145155	0.7644	0.9995	0.170896	0.7265	0.99953
orf19.2112	Ca21chr2_C_albicans_SC5314:27585-28398	0.104252	0.6083	0.999577	-0.265468	0.45355	0.999191	-0.0930759	0.7804	0.99955	0.16673	0.6316	0.999339	0.0138148	0.96845	0.9995	0.135366	0.6927	0.99953
orf19.2113	Ca21chr2_C_albicans_SC5314:26037-27426	-0.179797	0.3354	0.999577	-0.0542665	0.8763	0.999191	-0.0586215	0.8492	0.99955	0.00970135	0.97725	0.999339	-0.0155261	0.96145	0.9995	-0.00352166	0.99015	0.99953
orf19.2114	Ca21chr2_C_albicans_SC5314:24913-25825	-0.330614	0.1347	0.999577	-0.417407	0.277	0.999191	-0.395749	0.28475	0.99955	-0.0384689	0.9132	0.999339	-0.279849	0.475	0.9995	-0.18562	0.6139	0.99953
orf19.2115	Ca21chr2_C_albicans_SC5314:23511-24816	-0.141982	0.45595	0.999577	-0.0480338	0.88495	0.999191	-0.00236135	0.99385	0.99955	-0.104015	0.75225	0.999339	-0.121957	0.7127	0.9995	-0.0495052	0.8768	0.99953
orf19.2116	Ca21chr2_C_albicans_SC5314:22792-23431	0.223712	0.3124	0.999577	0.428104	0.2677	0.999191	0.0894713	0.81685	0.99955	-0.0155711	0.96965	0.999339	0.368912	0.31785	0.9995	0.182889	0.61865	0.99953
orf19.2117	Ca21chr2_C_albicans_SC5314:21540-22767	0.0697734	0.71015	0.999577	0.0930404	0.79445	0.999191	0.1894	0.55005	0.99955	-0.267745	0.41785	0.999339	-0.0480234	0.8842	0.9995	0.0557096	0.86355	0.99953
orf19.2119	Ca21chr2_C_albicans_SC5314:19690-21205	-0.142339	0.4574	0.999577	-0.0164128	0.96225	0.999191	-0.200957	0.5287	0.99955	-0.240179	0.4488	0.999339	0.0666716	0.8388	0.9995	0.0477022	0.8816	0.99953
orf19.212	Ca21chr2_C_albicans_SC5314:1819149-1819896	-0.332785	0.13025	0.999577	-0.439782	0.24395	0.999191	-0.453805	0.21245	0.99955	-0.187664	0.62155	0.999339	-0.447021	0.23915	0.9995	-0.465095	0.2052	0.99953
orf19.2123	Ca21chr6_C_albicans_SC5314:984022-984337	-0.00497344	0.9925	0.999577	-0.336181	0.5598	0.999191	-0.53915	0.32505	0.99955	0.358224	0.48745	0.999339	0.0380823	0.9397	0.9995	0.126827	0.81555	0.99953
orf19.2124	Ca21chr6_C_albicans_SC5314:984556-985627	-0.230147	0.31905	0.999577	-0.169864	0.65455	0.999191	-0.0899176	0.807	0.99955	-0.252334	0.4961	0.999339	0.0949934	0.80775	0.9995	0.0986433	0.79375	0.99953
orf19.2125	Ca21chr6_C_albicans_SC5314:986079-986535	-0.0485755	0.86815	0.999577	0.0506226	0.9112	0.999191	0.225384	0.63565	0.99955	-0.251167	0.59565	0.999339	0.141932	0.7657	0.9995	0.0986324	0.8235	0.99953
orf19.2127	Ca21chr6_C_albicans_SC5314:987901-991538	-0.20846	0.6933	0.999577	-0.450148	0.61235	0.999191	-0.356474	0.65895	0.99955	0.130484	0.89045	0.999339	-0.111238	0.8985	0.9995	-0.0259956	0.9749	0.99953
orf19.2128	Ca21chr6_C_albicans_SC5314:991540-992731	-0.0193661	0.9234	0.999577	0.194811	0.57385	0.999191	0.0610449	0.851	0.99955	0.112445	0.7343	0.999339	0.164815	0.6137	0.9995	0.0486802	0.878	0.99953
orf19.2129	Ca21chr6_C_albicans_SC5314:987901-991538	-0.183749	0.4004	0.999577	-0.156143	0.66955	0.999191	0.125204	0.73125	0.99955	-0.22926	0.5242	0.999339	-0.262333	0.4769	0.9995	-0.0453628	0.9007	0.99953
orf19.213	Ca21chr2_C_albicans_SC5314:1818267-1819101	0.0598744	0.75315	0.999577	-0.341309	0.31035	0.999191	-0.332545	0.30065	0.99955	0.41751	0.2096	0.999339	0.040232	0.90295	0.9995	0.180058	0.5625	0.99953
orf19.2131	Ca21chr6_C_albicans_SC5314:993110-995441	-0.184276	0.32385	0.999577	-0.0478592	0.882	0.999191	-0.00955464	0.9772	0.99955	-0.216384	0.4957	0.999339	-0.0455581	0.88335	0.9995	-0.0490068	0.87625	0.99953
orf19.2132	Ca21chr6_C_albicans_SC5314:995523-996225	-0.073197	0.695	0.999577	-0.0779251	0.8214	0.999191	-0.211503	0.51765	0.99955	0.0112654	0.9743	0.999339	-0.0446678	0.88795	0.9995	-0.189776	0.56625	0.99953
orf19.2133	Ca21chr6_C_albicans_SC5314:998011-999391	-0.176958	0.4693	0.999577	0.0512782	0.9006	0.999191	-0.0264232	0.9415	0.99955	-0.285727	0.4726	0.999339	-0.00243019	0.99525	0.9995	-0.112753	0.7751	0.99953
orf19.2135	Ca21chr6_C_albicans_SC5314:999460-1003738	-0.132881	0.50175	0.999577	0.114143	0.75305	0.999191	0.00664487	0.98335	0.99955	-0.272382	0.41595	0.999339	-0.0180862	0.9603	0.9995	-0.0998033	0.76135	0.99953
orf19.2137	Ca21chr6_C_albicans_SC5314:1003840-1005292	0.248601	0.1916	0.999577	0.529233	0.12505	0.999191	0.118462	0.70885	0.99955	0.274296	0.3933	0.999339	0.593713	0.0694	0.9995	0.297045	0.3512	0.99953
orf19.2138	Ca21chr6_C_albicans_SC5314:1005463-1008730	-0.0500278	0.87655	0.999577	0.0228064	0.96635	0.999191	-0.0193188	0.9762	0.99955	-0.00558087	0.99145	0.999339	0.088375	0.87245	0.9995	0.0883815	0.86515	0.99953
orf19.2143	Ca21chr6_C_albicans_SC5314:1008738-1011582	-0.112032	0.592	0.999577	0.0439723	0.90445	0.999191	-0.00772975	0.9819	0.99955	-0.105493	0.763	0.999339	-0.0636209	0.85565	0.9995	-0.00189254	0.9948	0.99953
orf19.2146	Ca21chr6_C_albicans_SC5314:1012260-1013409	-0.155865	0.4431	0.999577	-0.205732	0.5696	0.999191	-0.240018	0.4728	0.99955	-0.0699761	0.84205	0.999339	0.0154996	0.9644	0.9995	0.0439179	0.89205	0.99953
orf19.2149	Ca21chr6_C_albicans_SC5314:1013474-1015748	-0.206049	0.26135	0.999577	0.00362593	0.992	0.999191	-0.181271	0.55255	0.99955	-0.395221	0.227	0.999339	-0.104898	0.74265	0.9995	-0.151174	0.6295	0.99953
orf19.215	Ca21chr2_C_albicans_SC5314:1816128-1817877	-0.142068	0.4391	0.999577	-0.259684	0.44065	0.999191	-0.130835	0.6747	0.99955	-0.0690067	0.83235	0.999339	-0.367341	0.24985	0.9995	-0.0855241	0.7834	0.99953
orf19.2150	Ca21chr6_C_albicans_SC5314:1015904-1016894	-0.0839801	0.6807	0.999577	0.168693	0.65555	0.999191	0.0722035	0.83535	0.99955	-0.351293	0.2946	0.999339	0.0490947	0.8904	0.9995	-0.0672582	0.84345	0.99953
orf19.2151	Ca21chr6_C_albicans_SC5314:1016992-1019365	-0.198329	0.315	0.999577	0.0207373	0.9503	0.999191	-0.0641376	0.84375	0.99955	-0.265426	0.4252	0.999339	0.0292029	0.93155	0.9995	-0.121215	0.7129	0.99953
orf19.2154	Ca21chr6_C_albicans_SC5314:1019510-1020992	-0.187511	0.32405	0.999577	0.0112737	0.97455	0.999191	0.0720927	0.82445	0.99955	-0.251059	0.4265	0.999339	-0.143239	0.67485	0.9995	-0.13441	0.6778	0.99953
orf19.2156	Ca21chr6_C_albicans_SC5314:1021234-1021981	-0.295419	0.2277	0.999577	-0.0325241	0.9358	0.999191	-0.204025	0.61315	0.99955	-0.299889	0.45555	0.999339	-0.29517	0.4722	0.9995	-0.440182	0.2726	0.99953
orf19.2157	Ca21chr6_C_albicans_SC5314:1022222-1023464	-0.402541	0.0757	0.871512	-0.267702	0.5119	0.999191	-0.195457	0.6061	0.99955	-0.356341	0.3574	0.999339	-0.407308	0.30065	0.9995	-0.224367	0.5468	0.99953
orf19.2158	Ca21chr6_C_albicans_SC5314:1023472-1025158	-0.890494	5e-05	0.00662841	-0.831199	0.022	0.999191	-0.690908	0.05975	0.99955	-0.835805	0.01955	0.817459	-1.00046	0.0048	0.946773	-0.856827	0.01055	0.99953
orf19.216	Ca21chr2_C_albicans_SC5314:1812962-1814489	-0.185509	0.3119	0.999577	-0.365938	0.27415	0.999191	-0.219991	0.48595	0.99955	0.0324442	0.92325	0.999339	-0.14592	0.6518	0.9995	-0.0383148	0.9025	0.99953
orf19.216.1	Ca21chr2_C_albicans_SC5314:1812609-1812792	0.2515	0.20675	0.999577	-0.176454	0.62065	0.999191	-0.124352	0.7078	0.99955	0.256066	0.45065	0.999339	0.199121	0.57115	0.9995	0.382479	0.26355	0.99953
orf19.2160	Ca21chr6_C_albicans_SC5314:1025367-1027113	-0.476575	1	1	-0.7058	1	1	-0.93935	1	1	-0.0417969	1	1	-1.18269	1	1	-0.637985	1	1
orf19.2163	Ca21chr6_C_albicans_SC5314:1028817-1031331	-0.20542	0.29755	0.999577	-0.0796971	0.8169	0.999191	-0.0709316	0.8315	0.99955	-0.343284	0.2929	0.999339	-0.0944796	0.7878	0.9995	-0.163441	0.6238	0.99953
orf19.2164.1	Ca21chr2_C_albicans_SC5314:1663801-1663930	-2.21514	0.0458	0.739971	-2.72736	0.1739	0.999191	-1.39898	0.4356	0.99955	-0.185436	1	1	0.220828	1	1	0.550962	1	1
orf19.2165	Ca21chr2_C_albicans_SC5314:1662651-1663488	-0.0166015	0.941	0.999577	0.274951	0.461	0.999191	-0.00748094	0.9843	0.99955	-0.0395243	0.91225	0.999339	0.324194	0.3717	0.9995	0.0628493	0.861	0.99953
orf19.2166	Ca21chr2_C_albicans_SC5314:1660761-1661928	-0.0691022	0.7061	0.999577	-0.107745	0.7472	0.999191	-0.108029	0.7372	0.99955	0.275	0.3914	0.999339	0.0367478	0.9092	0.9995	0.130076	0.67705	0.99953
orf19.2167	Ca21chr2_C_albicans_SC5314:1658681-1660135	0.298672	0.1274	0.999577	-0.590349	0.07855	0.999191	-0.442952	0.1644	0.99955	0.950335	0.00385	0.390908	0.107015	0.7397	0.9995	0.394465	0.21985	0.99953
orf19.2168	Ca21chr2_C_albicans_SC5314:1657090-1658434	-0.0672851	1	1	-0.425466	0.54885	0.999191	0.43585	1	1	-0.547193	1	1	-0.278218	1	1	-0.195981	1	1
orf19.2168.3	Ca21chr2_C_albicans_SC5314:1655147-1655826	-0.12906	0.50595	0.999577	0.262704	0.46905	0.999191	0.275287	0.4188	0.99955	-0.323855	0.34335	0.999339	-0.084033	0.80815	0.9995	-0.120507	0.71945	0.99953
orf19.2169	Ca21chr2_C_albicans_SC5314:1654306-1655002	0.263604	1	1	0.425257	1	1	0.213998	1	1	-1.65019	1	1	0.054265	1	1	-0.916509	1	1
orf19.217	Ca21chr2_C_albicans_SC5314:1809206-1810346	0.0147673	1	1	-0.278149	1	1	0.987287	1	1	-1.27172	1	1	-1.15081	1	1	0.520108	1	1
orf19.2170	Ca21chr2_C_albicans_SC5314:1649471-1652255	0.0279716	0.89255	0.999577	0.147733	0.7158	0.999191	0.139828	0.71525	0.99955	-0.0794439	0.82835	0.999339	-0.018713	0.959	0.9995	0.0321222	0.9347	0.99953
orf19.2172	Ca21chr2_C_albicans_SC5314:1648099-1649080	-0.400369	0.0522	0.770424	-0.84701	0.01885	0.999191	-0.646193	0.07225	0.99955	0.152995	0.6676	0.999339	-0.425167	0.23845	0.9995	-0.298646	0.38655	0.99953
orf19.2173	Ca21chr2_C_albicans_SC5314:1646205-1647533	-0.507904	0.01085	0.370106	-0.464484	0.21285	0.999191	-0.415034	0.2174	0.99955	-0.167439	0.6299	0.999339	-0.311954	0.3803	0.9995	-0.344502	0.3031	0.99953
orf19.2174	Ca21chr2_C_albicans_SC5314:1644237-1645773	-0.0973236	0.633	0.999577	-0.26794	0.44235	0.999191	0.0463419	0.8864	0.99955	0.0129061	0.9696	0.999339	0.00650106	0.98495	0.9995	0.0715843	0.82685	0.99953
orf19.2175	Ca21chr2_C_albicans_SC5314:1642903-1644007	0.130521	0.47615	0.999577	0.509226	0.12845	0.999191	0.154611	0.6268	0.99955	0.153501	0.6372	0.999339	0.515437	0.11475	0.9995	0.116855	0.7118	0.99953
orf19.2176	Ca21chr2_C_albicans_SC5314:1640976-1641981	0.373368	0.3513	0.999577	0.539429	0.44585	0.999191	0.655259	0.3313	0.99955	0.0940539	0.8881	0.999339	0.23133	0.72035	0.9995	0.0210404	0.97335	0.99953
orf19.2177	Ca21chr2_C_albicans_SC5314:1640976-1641981	0.256154	0.45735	0.999577	0.22342	0.71295	0.999191	0.629292	0.2414	0.99955	-0.0597252	0.92375	0.999339	0.157331	0.78215	0.9995	0.352592	0.5033	0.99953
orf19.2178	Ca21chr2_C_albicans_SC5314:1638870-1639848	0.103934	0.5748	0.999577	0.382596	0.25315	0.999191	0.208302	0.5059	0.99955	-0.0450878	0.8929	0.999339	0.135428	0.67605	0.9995	0.0468823	0.87925	0.99953
orf19.2178.1	Ca21chr2_C_albicans_SC5314:1638461-1638671	0.0308871	0.89715	0.999577	0.0218544	0.9578	0.999191	0.115107	0.77065	0.99955	-0.0720293	0.8595	0.999339	0.221617	0.5978	0.9995	0.302536	0.4642	0.99953
orf19.2179	Ca21chr2_C_albicans_SC5314:1634550-1636365	-0.883717	0.00755	0.297562	-0.700528	0.2201	0.999191	-0.606205	0.2321	0.99955	-1.02635	0.0611	0.999339	-0.997553	0.0611	0.9995	-1.14503	0.0199	0.99953
orf19.2179.2	Ca21chr2_C_albicans_SC5314:1633445-1634121	0.0469555	0.88545	0.999577	-0.154871	0.7867	0.999191	-0.0857632	0.8717	0.99955	0.16252	0.7354	0.999339	0.162498	0.7815	0.9995	0.299514	0.5759	0.99953
orf19.218	Ca21chr2_C_albicans_SC5314:1807303-1807645	-0.216227	1	1	0.675361	1	1	inf	1	1	#NAME?	1	1	0.447102	1	1	-1.19401	1	1
orf19.2180	Ca21chr2_C_albicans_SC5314:1631659-1632840	-0.14421	0.73785	0.999577	-0.19285	0.8089	0.999191	-0.0232634	0.9737	0.99955	-0.0173375	0.9808	0.999339	-0.0286734	0.9691	0.9995	0.0493293	0.95115	0.99953
orf19.2181	Ca21chr2_C_albicans_SC5314:1631659-1632840	-0.117312	0.78895	0.999577	0.24249	0.76645	0.999191	0.0410063	0.9534	0.99955	-0.549316	0.4723	0.999339	-0.144177	0.85525	0.9995	-0.177892	0.8127	0.99953
orf19.2182	Ca21chr2_C_albicans_SC5314:1624805-1631408	-0.106432	0.6674	0.999577	-0.0583857	0.8866	0.999191	-0.0586224	0.88185	0.99955	-0.0950133	0.8152	0.999339	-0.033315	0.93995	0.9995	-0.0206676	0.9575	0.99953
orf19.2183	Ca21chr2_C_albicans_SC5314:1621902-1623732	-0.155848	0.5537	0.999577	-0.00922864	0.98365	0.999191	-0.023137	0.96135	0.99955	-0.0569834	0.9036	0.999339	-0.00276293	0.9955	0.9995	0.00137022	0.99765	0.99953
orf19.2184	Ca21chr2_C_albicans_SC5314:1620566-1621445	-0.0500359	0.8036	0.999577	0.0701451	0.8388	0.999191	0.0168286	0.9604	0.99955	-0.0433255	0.90585	0.999339	0.0704192	0.83795	0.9995	-0.032381	0.92305	0.99953
orf19.2185	Ca21chr2_C_albicans_SC5314:1617551-1619808	0.0447811	0.86685	0.999577	-0.176377	0.7144	0.999191	-0.148916	0.72175	0.99955	0.121481	0.77645	0.999339	-0.0847677	0.8499	0.9995	-0.00744877	0.98685	0.99953
orf19.2186	Ca21chr2_C_albicans_SC5314:1617551-1619808	-0.0919658	0.74755	0.999577	-0.00189353	0.997	0.999191	0.155749	0.7519	0.99955	-0.19388	0.6877	0.999339	-0.0349109	0.9466	0.9995	-0.0370648	0.9424	0.99953
orf19.2187	Ca21chr2_C_albicans_SC5314:1615541-1617026	-0.143371	0.44515	0.999577	0.0518078	0.8779	0.999191	-0.062671	0.84935	0.99955	-0.205629	0.52285	0.999339	-0.158078	0.61725	0.9995	-0.18723	0.5486	0.99953
orf19.2190	Ca21chr2_C_albicans_SC5314:1613342-1615337	-0.396242	0.05625	0.788356	-0.582283	0.12025	0.999191	-0.528977	0.13955	0.99955	-0.277271	0.4353	0.999339	-0.406355	0.24925	0.9995	-0.281312	0.4344	0.99953
orf19.2191	Ca21chr2_C_albicans_SC5314:1612253-1613291	-0.0646605	0.7565	0.999577	0.192323	0.59965	0.999191	0.162075	0.6407	0.99955	-0.437031	0.22585	0.999339	-0.25208	0.4981	0.9995	-0.303153	0.38705	0.99953
orf19.2191.1	Ca21chr2_C_albicans_SC5314:1611912-1612089	0.136666	0.6867	0.999577	0.321786	0.57835	0.999191	-0.293887	0.60315	0.99955	0.10778	0.8527	0.999339	0.201116	0.72595	0.9995	0.0475579	0.9332	0.99953
orf19.2192	Ca21chr2_C_albicans_SC5314:1608434-1611605	-0.524422	0.0339	0.648324	-0.554704	0.2165	0.999191	-0.46544	0.2526	0.99955	-0.528391	0.2276	0.999339	-0.69741	0.1053	0.9995	-0.512006	0.23775	0.99953
orf19.2193	Ca21chr2_C_albicans_SC5314:1604374-1605715	-0.121507	0.5198	0.999577	0.176492	0.5893	0.999191	0.0580599	0.8587	0.99955	-0.242287	0.4517	0.999339	-0.07075	0.826	0.9995	-0.122089	0.69345	0.99953
orf19.2194	Ca21chr2_C_albicans_SC5314:1602660-1604073	-0.375547	0.05195	0.770424	-0.375721	0.2504	0.999191	-0.162082	0.61525	0.99955	0.133211	0.67815	0.999339	-0.0486688	0.887	0.9995	0.0698885	0.82785	0.99953
orf19.2195	Ca21chr2_C_albicans_SC5314:1601014-1602379	0	1	1	0	1	1	0	1	1	0	1	1	0	1	1	0	1	1
orf19.2196	Ca21chr2_C_albicans_SC5314:1601014-1602379	0.060815	0.7557	0.999577	-0.0805522	0.8107	0.999191	-0.133366	0.6858	0.99955	0.0837454	0.79615	0.999339	0.0503076	0.8734	0.9995	-0.0651607	0.84655	0.99953
orf19.2197	Ca21chr2_C_albicans_SC5314:1598855-1600358	0.200462	1	1	-0.252633	1	1	0.444489	1	1	0.466171	1	1	-0.967051	1	1	0.408471	1	1
orf19.2198	Ca21chr2_C_albicans_SC5314:1595729-1597886	-0.0262847	0.8983	0.999577	0.136686	0.70505	0.999191	0.11023	0.7483	0.99955	-0.238424	0.47195	0.999339	-0.0373902	0.918	0.9995	-0.0626022	0.85325	0.99953
orf19.2199	Ca21chr2_C_albicans_SC5314:1593350-1594358	-0.380911	0.0679	0.833812	-0.185715	0.6121	0.999191	-0.0306434	0.9311	0.99955	-0.242357	0.4844	0.999339	-0.391613	0.2823	0.9995	-0.126528	0.7121	0.99953
orf19.22	Ca21chr2_C_albicans_SC5314:1310783-1311518	0.113779	0.6052	0.999577	0.316613	0.4065	0.999191	0.0968358	0.7814	0.99955	-0.253913	0.5006	0.999339	-0.0906872	0.8043	0.9995	-0.0527372	0.88375	0.99953
orf19.22.1	Ca21chr2_C_albicans_SC5314:1312454-1313376	#NAME?	1	1	0?	1	1	#NAME?	1	1	0	1	1	0	1	1	0	1	1
orf19.220	Ca21chr2_C_albicans_SC5314:1800702-1801743	0.0797103	0.6712	0.999577	0.0223117	0.9463	0.999191	-0.064497	0.8387	0.99955	0.0627503	0.8422	0.999339	0.0726681	0.82785	0.9995	0.0583753	0.8575	0.99953
orf19.2200	Ca21chr2_C_albicans_SC5314:1591891-1593202	-0.0666685	0.7228	0.999577	-0.230613	0.5123	0.999191	-0.198198	0.5355	0.99955	0.222598	0.4812	0.999339	-0.0516699	0.87655	0.9995	0.0622151	0.849	0.99953
orf19.2201	Ca21chr2_C_albicans_SC5314:1591048-1591387	0.9922	5e-05	0.00662841	0.0202027	0.95955	0.999191	-0.350691	0.3366	0.99955	1.5498	5e-05	0.0368063	0.757631	0.0333	0.9995	0.687437	0.06255	0.99953
orf19.2202	Ca21chr2_C_albicans_SC5314:1589574-1590300	-0.268961	0.5873	0.999577	-1.1585	0.19735	0.999191	0.145092	1	1	0.228085	0.74515	0.999339	-0.774609	0.33515	0.9995	-0.146671	1	1
orf19.2203	Ca21chr2_C_albicans_SC5314:1588978-1589558	-0.0576283	1	1	0	1	1	0.131521	1	1	0	1	1	0	1	1	inf	1	1
orf19.2203.1	Ca21chr2_C_albicans_SC5314:1588978-1589558	-0.271342	0.5001	0.999577	-2.21678	0.00895	0.999191	-1.11376	0.1003	0.99955	0.110799	0.85965	0.999339	-0.939706	0.1496	0.9995	-0.342612	0.57465	0.99953
orf19.2204	Ca21chr2_C_albicans_SC5314:1587693-1588800	-0.00968614	0.96525	0.999577	0.559337	0.1561	0.999191	0.28272	0.44955	0.99955	-0.404324	0.27855	0.999339	0.226479	0.55515	0.9995	-0.101042	0.786	0.99953
orf19.2204.2	Ca21chr2_C_albicans_SC5314:1585830-1586394	-0.0419473	0.87405	0.999577	0.0876857	0.84685	0.999191	-0.0797826	0.85715	0.99955	-0.0369129	0.93135	0.999339	0.128971	0.7676	0.9995	0.175134	0.68455	0.99953
orf19.2208	Ca21chr2_C_albicans_SC5314:1580741-1584941	-0.0564938	0.78685	0.999577	-0.196096	0.5754	0.999191	-0.164756	0.6276	0.99955	0.0842878	0.8085	0.999339	-0.0312872	0.93125	0.9995	0.0600633	0.8577	0.99953
orf19.2209	Ca21chr2_C_albicans_SC5314:1577495-1579523	-0.130395	0.49575	0.999577	0.177916	0.5926	0.999191	-0.00195414	0.9955	0.99955	-0.157181	0.61575	0.999339	0.0492854	0.88045	0.9995	-0.0835139	0.7924	0.99953
orf19.2210	Ca21chr2_C_albicans_SC5314:1572313-1574362	0.0826004	0.72715	0.999577	-0.0414842	0.9189	0.999191	-0.158676	0.69535	0.99955	0.0273169	0.94095	0.999339	0.050431	0.90095	0.9995	-0.0528082	0.8953	0.99953
orf19.2211	Ca21chr2_C_albicans_SC5314:1571395-1572238	0.867267	1	1	-0.0994113	1	1	3.85238	1	1	-0.64139	1	1	0.173854	1	1	0.0508874	1	1
orf19.2212	Ca21chr2_C_albicans_SC5314:1570836-1571154	0.17299	0.60665	0.999577	-0.324273	0.59545	0.999191	0.183881	0.7321	0.99955	0.68069	0.2428	0.999339	0.510874	0.43285	0.9995	0.734752	0.22175	0.99953
orf19.2213	Ca21chr2_C_albicans_SC5314:1569407-1570772	-0.0316828	0.902	0.999577	-0.24895	0.5593	0.999191	-0.210687	0.6031	0.99955	0.380498	0.34585	0.999339	0.0286718	0.94265	0.9995	0.123086	0.76105	0.99953
orf19.2214	Ca21chr2_C_albicans_SC5314:1568308-1569172	0.515876	0.00865	0.322833	0.482962	0.1439	0.999191	0.295298	0.37095	0.99955	0.624168	0.05045	0.999339	0.691379	0.04265	0.9995	0.471171	0.13635	0.99953
orf19.2215	Ca21chr2_C_albicans_SC5314:1566131-1567634	0.0263081	0.89845	0.999577	-0.387015	0.26625	0.999191	-0.403981	0.2154	0.99955	0.450742	0.1722	0.999339	0.117638	0.7432	0.9995	0.232146	0.48495	0.99953
orf19.2216	Ca21chr2_C_albicans_SC5314:1562085-1565997	-0.146039	0.42725	0.999577	-0.187574	0.56865	0.999191	-0.131285	0.68265	0.99955	0.127349	0.69665	0.999339	-0.0111925	0.97285	0.9995	0.0433516	0.89165	0.99953
orf19.2219	Ca21chr2_C_albicans_SC5314:1665814-1669441	0.0191413	0.9197	0.999577	-0.399981	0.23785	0.999191	-0.47265	0.14315	0.99955	0.126018	0.7066	0.999339	-0.170502	0.6014	0.9995	-0.247786	0.4523	0.99953
orf19.2220	Ca21chr2_C_albicans_SC5314:1670637-1670949	1.81958	1	1	1.01357	1	1	2.21117	1	1	2.59162	1	1	1.31684	1	1	2.36309	1	1
orf19.2222	Ca21chr2_C_albicans_SC5314:1671576-1672713	-0.143593	0.4571	0.999577	-0.18452	0.57765	0.999191	-0.153975	0.6338	0.99955	-0.0487814	0.8811	0.999339	-0.174118	0.58845	0.9995	-0.0280219	0.9297	0.99953
orf19.2227	Ca21chr2_C_albicans_SC5314:1387548-1388799	0.169644	0.50955	0.999577	-0.159595	0.72405	0.999191	-0.0307829	0.945	0.99955	0.494726	0.25735	0.999339	0.02843	0.947	0.9995	-0.0563818	0.89405	0.99953
orf19.2228	Ca21chr2_C_albicans_SC5314:1389156-1390380	0.0984879	0.6861	0.999577	-0.694098	0.10035	0.999191	-0.259041	0.51425	0.99955	0.622718	0.121	0.999339	-0.0969702	0.80165	0.9995	0.111937	0.76915	0.99953
orf19.2229	Ca21chr2_C_albicans_SC5314:1390477-1392124	0.0702155	0.72735	0.999577	0.0267511	0.93375	0.999191	-0.0583039	0.8656	0.99955	0.11921	0.72355	0.999339	0.142626	0.6822	0.9995	0.0631188	0.85165	0.99953
orf19.223	Ca21chr2_C_albicans_SC5314:1797691-1800076	-0.223104	0.285	0.999577	-0.241655	0.51845	0.999191	-0.242126	0.4707	0.99955	-0.0303978	0.9343	0.999339	-0.116398	0.74255	0.9995	-0.244148	0.46535	0.99953
orf19.2230	Ca21chr2_C_albicans_SC5314:1392404-1392764	0.279514	0.45665	0.999577	0.134148	0.8324	0.999191	0.186511	0.7622	0.99955	0.388684	0.53175	0.999339	0.50075	0.41025	0.9995	0.65753	0.2952	0.99953
orf19.2231	Ca21chr2_C_albicans_SC5314:1392836-1393616	1.07205	5e-05	0.00662841	0.33713	0.4417	0.999191	0.506302	0.2204	0.99955	0.33206	0.43885	0.999339	0.413417	0.33475	0.9995	0.483403	0.2424	0.99953
orf19.2232	Ca21chr2_C_albicans_SC5314:1395601-1396519	0.150721	0.60395	0.999577	0.0889518	0.85345	0.999191	0.042356	0.9266	0.99955	0.182335	0.7232	0.999339	0.285619	0.5661	0.9995	0.24326	0.6077	0.99953
orf19.2233	Ca21chr2_C_albicans_SC5314:1396878-1397736	-0.130602	0.4911	0.999577	0.273729	0.41255	0.999191	0.0968265	0.76625	0.99955	-0.23961	0.4466	0.999339	-0.0409933	0.90185	0.9995	-0.159844	0.62035	0.99953
orf19.2236	Ca21chr2_C_albicans_SC5314:1398142-1401601	-0.0835322	0.65705	0.999577	0.0556284	0.8699	0.999191	-0.174838	0.56935	0.99955	-0.0245488	0.9423	0.999339	0.0172011	0.95665	0.9995	-0.0145115	0.9612	0.99953
orf19.2237	Ca21chr2_C_albicans_SC5314:1402482-1404060	-0.797735	1	1	0.259242	1	1	-1.42647	1	1	-0.157164	1	1	-0.963425	1	1	-2.05598	1	1
orf19.2237.1	Ca21chr2_C_albicans_SC5314:1404371-1405051	0.265071	0.34265	0.999577	0.207046	0.6723	0.999191	0.218726	0.64095	0.99955	0.146095	0.74835	0.999339	-0.136237	0.7772	0.9995	-0.0813224	0.8637	0.99953
orf19.2238	Ca21chr2_C_albicans_SC5314:1407348-1412304	0.106372	0.60575	0.999577	-0.496436	0.16295	0.999191	-0.398783	0.24355	0.99955	0.601221	0.0757	0.999339	0.0957124	0.7934	0.9995	0.220975	0.51705	0.99953
orf19.2241	Ca21chr2_C_albicans_SC5314:1412669-1413266	-0.351162	0.17415	0.999577	-0.384494	0.33935	0.999191	-0.135692	0.7476	0.99955	-0.470433	0.26425	0.999339	-0.359884	0.3824	0.9995	-0.472857	0.2454	0.99953
orf19.2242	Ca21chr2_C_albicans_SC5314:1413967-1415365	-0.345847	0.06735	0.833812	-0.170385	0.61765	0.999191	0.0625602	0.84835	0.99955	-0.407449	0.22815	0.999339	-0.481281	0.1414	0.9995	-0.433325	0.17685	0.99953
orf19.2244	Ca21chr2_C_albicans_SC5314:1415744-1416704	-0.0832152	0.70135	0.999577	-0.215365	0.5853	0.999191	0.0117224	0.97185	0.99955	0.00497988	0.9877	0.999339	-0.17396	0.6366	0.9995	0.0815726	0.8146	0.99953
orf19.2245	Ca21chr2_C_albicans_SC5314:1417736-1418390	0.000813239	0.99695	0.999699	0.0502797	0.88225	0.999191	0.107183	0.7501	0.99955	0.0831822	0.7974	0.999339	0.111388	0.7456	0.9995	0.134723	0.6875	0.99953
orf19.2246	Ca21chr2_C_albicans_SC5314:1418532-1419303	-0.0404714	0.8304	0.999577	-0.469174	0.16525	0.999191	-0.245018	0.4296	0.99955	0.358455	0.2716	0.999339	-0.0539874	0.86515	0.9995	0.20466	0.514	0.99953
orf19.2247	Ca21chr2_C_albicans_SC5314:1419555-1421082	-0.166681	0.6306	0.999577	-0.160205	0.7934	0.999191	0.363633	0.4887	0.99955	0.125557	0.81845	0.999339	-0.219282	0.70025	0.9995	0.225922	0.6691	0.99953
orf19.2248	Ca21chr2_C_albicans_SC5314:1422512-1424342	-0.240829	0.2004	0.999577	0.117598	0.7125	0.999191	-0.047642	0.88345	0.99955	-0.448725	0.1853	0.999339	-0.196855	0.5489	0.9995	-0.501985	0.12065	0.99953
orf19.2249	Ca21chr2_C_albicans_SC5314:1426429-1427146	0.166566	0.48035	0.999577	-0.0238756	0.9531	0.999191	0.00707093	0.9874	0.99955	0.224792	0.55425	0.999339	0.0661646	0.87415	0.9995	0.057332	0.88545	0.99953
orf19.225	Ca21chr2_C_albicans_SC5314:1795364-1796450	0.0935003	0.61905	0.999577	0.118357	0.7308	0.999191	-0.0274681	0.93145	0.99955	-0.0941498	0.77795	0.999339	0.0817087	0.8032	0.9995	-0.0456888	0.887	0.99953
orf19.2250	Ca21chr2_C_albicans_SC5314:1427915-1428809	-0.0834217	0.68705	0.999577	-0.161221	0.64445	0.999191	-0.0867827	0.79965	0.99955	0.0993753	0.77235	0.999339	0.0643729	0.85685	0.9995	0.206492	0.5511	0.99953
orf19.2251	Ca21chr2_C_albicans_SC5314:1429369-1430413	0.101977	0.681	0.999577	0.0553265	0.9055	0.999191	-0.0355963	0.93195	0.99955	0.149887	0.7121	0.999339	0.133253	0.74915	0.9995	-0.157654	0.7014	0.99953
orf19.2252	Ca21chr2_C_albicans_SC5314:1431741-1433280	-1.31451	1	1	0?	1	1	inf	1	1	-1.36383	1	1	#NAME?	1	1	0.373448	1	1
orf19.2253	Ca21chr2_C_albicans_SC5314:1434608-1436165	0.0329637	0.92185	0.999577	0.0650537	0.9046	0.999191	0.118853	0.8194	0.99955	-0.00574108	0.98135	0.999339	0.196627	0.70495	0.9995	0.447751	0.39825	0.99953
orf19.2256	Ca21chr2_C_albicans_SC5314:1436601-1437294	0.104189	0.5901	0.999577	-0.323548	0.3335	0.999191	-0.158785	0.623	0.99955	0.464813	0.1498	0.999339	0.105922	0.7452	0.9995	0.264705	0.4139	0.99953
orf19.2257	Ca21chr2_C_albicans_SC5314:1437524-1438696	0.223433	0.2455	0.999577	-0.0892633	0.79925	0.999191	0.0913776	0.77545	0.99955	0.230448	0.45775	0.999339	0.110749	0.73015	0.9995	0.19609	0.54625	0.99953
orf19.2258	Ca21chr2_C_albicans_SC5314:1438851-1440036	0.0129697	0.9581	0.999577	0.197792	0.63745	0.999191	0.031691	0.94175	0.99955	-0.00479079	0.9934	0.999339	0.0247633	0.95515	0.9995	-0.0141258	0.97285	0.99953
orf19.2259	Ca21chr2_C_albicans_SC5314:1440263-1441079	0.527418	0.00515	0.232868	0.569725	0.0835	0.999191	0.232155	0.4718	0.99955	0.762494	0.0233	0.865286	0.804355	0.0148	0.9995	0.453441	0.14595	0.99953
orf19.2260	Ca21chr2_C_albicans_SC5314:1441293-1442382	-0.119707	0.5636	0.999577	-0.0501609	0.8954	0.999191	-0.220351	0.53095	0.99955	0.436747	0.22015	0.999339	0.110661	0.7614	0.9995	0.133149	0.71965	0.99953
orf19.2261	Ca21chr2_C_albicans_SC5314:1442848-1443628	-0.129466	0.4878	0.999577	-0.319977	0.33735	0.999191	-0.278088	0.3869	0.99955	0.214057	0.5198	0.999339	0.197307	0.5381	0.9995	0.0336712	0.91585	0.99953
orf19.2262	Ca21chr2_C_albicans_SC5314:1443867-1445022	0.271794	0.24695	0.999577	0.352929	0.37105	0.999191	0.459644	0.23705	0.99955	0.164039	0.6785	0.999339	0.472239	0.2149	0.9995	0.163983	0.66915	0.99953
orf19.2263	Ca21chr2_C_albicans_SC5314:1445052-1445592	0.0317003	0.8708	0.999577	-0.0934488	0.78145	0.999191	-0.150984	0.65905	0.99955	0.386743	0.24365	0.999339	0.215008	0.5313	0.9995	0.193734	0.56415	0.99953
orf19.2264	Ca21chr2_C_albicans_SC5314:1445880-1447461	-0.0279524	0.88355	0.999577	0.235035	0.47695	0.999191	-0.00897449	0.97845	0.99955	-0.0529697	0.87005	0.999339	0.0792115	0.8031	0.9995	-0.149437	0.6383	0.99953
orf19.2265	Ca21chr2_C_albicans_SC5314:1447815-1449225	0.136127	0.47955	0.999577	-0.147344	0.64945	0.999191	-0.338745	0.2918	0.99955	0.338866	0.2864	0.999339	0.0473427	0.8825	0.9995	-0.00326539	0.9922	0.99953
orf19.2266	Ca21chr2_C_albicans_SC5314:1449363-1451856	-0.147534	0.41815	0.999577	0.0197979	0.95415	0.999191	0.015665	0.9611	0.99955	-0.40166	0.21725	0.999339	-0.202924	0.5275	0.9995	-0.109492	0.7251	0.99953
orf19.2267	Ca21chr2_C_albicans_SC5314:1452517-1453336	0.0538203	0.783	0.999577	0.0221611	0.9504	0.999191	-0.0240129	0.9389	0.99955	0.0255914	0.94005	0.999339	0.076645	0.83345	0.9995	0.0229095	0.9449	0.99953
orf19.2268	Ca21chr2_C_albicans_SC5314:1453816-1455535	-0.124283	0.51815	0.999577	-0.00358876	0.9919	0.999191	0.0111919	0.9735	0.99955	-0.160219	0.6294	0.999339	-0.0511062	0.87835	0.9995	-0.0588707	0.85375	0.99953
orf19.2269	Ca21chr2_C_albicans_SC5314:1457876-1458614	0.100838	0.6495	0.999577	0.0469022	0.9035	0.999191	-0.0824032	0.8273	0.99955	0.204662	0.56385	0.999339	0.238104	0.5184	0.9995	0.0131964	0.9726	0.99953
orf19.227	Ca21chr3_C_albicans_SC5314:526523-526853	0.0536322	0.7781	0.999577	-0.554441	0.11585	0.999191	-0.576364	0.07735	0.99955	0.431341	0.19515	0.999339	-0.131088	0.7102	0.9995	0.0899495	0.78455	0.99953
orf19.2270	Ca21chr2_C_albicans_SC5314:1460028-1461783	-0.066927	0.72025	0.999577	-0.00946938	0.979	0.999191	-0.0287344	0.9238	0.99955	-0.235815	0.47635	0.999339	-0.151273	0.6366	0.9995	-0.158896	0.60375	0.99953
orf19.2272	Ca21chr2_C_albicans_SC5314:1462143-1464540	0.0356658	0.8423	0.999577	0.0638167	0.8495	0.999191	-0.0628334	0.8404	0.99955	-0.0384983	0.90335	0.999339	0.00876249	0.97935	0.9995	-0.0762284	0.8081	0.99953
orf19.2274	Ca21chr2_C_albicans_SC5314:1466423-1467170	0.301961	0.35195	0.999577	0.173897	0.7486	0.999191	-0.546478	0.28445	0.99955	-0.0875203	0.8726	0.999339	0.420637	0.45095	0.9995	0.20016	0.714	0.99953
orf19.2275	Ca21chr2_C_albicans_SC5314:1467392-1467917	0.419259	0.047	0.740949	0.413294	0.2931	0.999191	0.163794	0.66135	0.99955	0.617229	0.0828	0.999339	0.546821	0.1661	0.9995	0.437925	0.23025	0.99953
orf19.2276	Ca21chr2_C_albicans_SC5314:1468474-1468813	0.154709	0.4694	0.999577	-0.158852	0.6651	0.999191	-0.0913869	0.7918	0.99955	0.370692	0.28525	0.999339	0.180831	0.62595	0.9995	0.120175	0.7374	0.99953
orf19.2277	Ca21chr2_C_albicans_SC5314:1469239-1470574	-0.171479	0.37935	0.999577	-0.133527	0.70095	0.999191	-0.146359	0.6564	0.99955	-0.280814	0.4152	0.999339	-0.287837	0.40605	0.9995	-0.345912	0.29355	0.99953
orf19.2278	Ca21chr2_C_albicans_SC5314:1472370-1473165	-0.00912988	0.9611	0.999577	-0.255022	0.4605	0.999191	-0.0825022	0.79745	0.99955	0.075853	0.81345	0.999339	-0.118092	0.71435	0.9995	0.00070151	0.9988	0.99953
orf19.2280	Ca21chr2_C_albicans_SC5314:1473349-1476115	-0.0718783	0.73795	0.999577	-0.0261152	0.9446	0.999191	-0.172792	0.62855	0.99955	0.0119525	0.97175	0.999339	0.0817305	0.81645	0.9995	-0.0242382	0.9456	0.99953
orf19.2281	Ca21chr2_C_albicans_SC5314:1476932-1478435	0.00588579	0.9827	0.999577	-0.232715	0.64485	0.999191	0.33984	0.49545	0.99955	0.122796	0.7929	0.999339	-0.321959	0.52705	0.9995	0.0799865	0.86315	0.99953
orf19.2282	Ca21chr2_C_albicans_SC5314:1479146-1480139	-0.0705584	0.8439	0.999577	0.123492	0.8341	0.999191	0.0748877	0.8994	0.99955	-0.535669	0.34715	0.999339	-0.0995613	0.85105	0.9995	-0.424033	0.43705	0.99953
orf19.2283	Ca21chr2_C_albicans_SC5314:1480608-1481049	-0.00383021	0.98415	0.999577	0.135978	0.698	0.999191	-0.0598115	0.8588	0.99955	-0.0639989	0.8561	0.999339	0.0470867	0.8914	0.9995	-0.0295518	0.92825	0.99953
orf19.2284	Ca21chr2_C_albicans_SC5314:1481534-1482554	-0.0933677	0.647	0.999577	-0.168663	0.6267	0.999191	-0.261432	0.43805	0.99955	0.0282619	0.93595	0.999339	-0.0400238	0.90955	0.9995	-0.128033	0.69985	0.99953
orf19.2285	Ca21chr2_C_albicans_SC5314:1482794-1484489	-0.0459749	0.90515	0.999577	-0.298135	0.6085	0.999191	0.0762242	0.88925	0.99955	0.150194	0.8075	0.999339	-0.116213	0.8475	0.9995	0.0430152	0.9341	0.99953
orf19.2286	Ca21chr2_C_albicans_SC5314:1484708-1485665	-0.0355831	0.8673	0.999577	0.0132779	0.97005	0.999191	-0.00162565	0.99615	0.99955	0.0107054	0.9752	0.999339	0.133522	0.7021	0.9995	0.0995722	0.7752	0.99953
orf19.2287	Ca21chr2_C_albicans_SC5314:1485747-1486119	0.257199	0.281	0.999577	-0.0302785	0.94255	0.999191	0.124627	0.751	0.99955	0.374334	0.34505	0.999339	0.0561481	0.89045	0.9995	0.289653	0.4537	0.99953
orf19.2288	Ca21chr2_C_albicans_SC5314:1486766-1488413	-0.185772	0.4157	0.999577	0.0540148	0.89065	0.999191	0.0465501	0.9014	0.99955	-0.139931	0.7034	0.999339	0.0481484	0.9067	0.9995	0.0100532	0.9778	0.99953
orf19.2289	Ca21chr2_C_albicans_SC5314:1488789-1490049	-0.203347	0.29945	0.999577	-0.0606339	0.86	0.999191	-0.0316851	0.9253	0.99955	-0.107197	0.74765	0.999339	-0.0535166	0.8683	0.9995	-0.0438929	0.88595	0.99953
orf19.229	Ca21chr3_C_albicans_SC5314:527184-528719	0.145749	0.48845	0.999577	0.0472811	0.90345	0.999191	-0.0526476	0.8849	0.99955	0.0841391	0.8195	0.999339	0.114945	0.7555	0.9995	-0.0640203	0.86395	0.99953
orf19.2290	Ca21chr2_C_albicans_SC5314:1490297-1497746	-0.24247	0.2787	0.999577	-0.135321	0.7401	0.999191	-0.0535397	0.89135	0.99955	-0.154426	0.697	0.999339	-0.123256	0.7501	0.9995	-0.0993101	0.8062	0.99953
orf19.2296	Ca21chr1_C_albicans_SC5314:2457134-2464790	-0.421237	0.06075	0.796655	-0.514375	0.1862	0.999191	-0.341514	0.3414	0.99955	-0.415104	0.29475	0.999339	-0.547807	0.14655	0.9995	-0.473035	0.18865	0.99953
orf19.2297	Ca21chr1_C_albicans_SC5314:2455015-2455786	-0.442761	0.0202	0.523674	-0.290628	0.4015	0.999191	-0.179657	0.5667	0.99955	0.026277	0.93755	0.999339	-0.056974	0.86695	0.9995	-0.00148588	0.99675	0.99953
orf19.2298	Ca21chr1_C_albicans_SC5314:2453067-2454381	-0.0116847	0.9508	0.999577	-0.00922621	0.97745	0.999191	-0.0426335	0.9002	0.99955	-0.0267412	0.93755	0.999339	0.0407588	0.9008	0.9995	0.00687981	0.9827	0.99953
orf19.2299	Ca21chr1_C_albicans_SC5314:2452240-2452546	0.156153	0.49855	0.999577	0.0356108	0.92385	0.999191	-0.0788845	0.8365	0.99955	0.406584	0.2775	0.999339	0.328812	0.3873	0.9995	0.225203	0.5491	0.99953
orf19.23	Ca21chr2_C_albicans_SC5314:1314828-1316223	-0.171378	0.3953	0.999577	0.163023	0.6334	0.999191	-0.0806556	0.815	0.99955	-0.462413	0.1782	0.999339	-0.0701524	0.84515	0.9995	-0.311351	0.35355	0.99953
orf19.230	Ca21chr3_C_albicans_SC5314:529250-531893	0.457662	0.03655	0.670428	-0.0367037	0.92145	0.999191	-0.334187	0.34725	0.99955	0.888873	0.0183	0.807011	0.534414	0.16335	0.9995	0.546655	0.13435	0.99953
orf19.2301	Ca21chr1_C_albicans_SC5314:2451515-2452211	0.0582176	0.77025	0.999577	-0.231377	0.5108	0.999191	-0.18202	0.568	0.99955	0.223584	0.51125	0.999339	0.0897511	0.7821	0.9995	0.20347	0.5379	0.99953
orf19.2302	Ca21chr1_C_albicans_SC5314:2449720-2451190	0.11666	0.586	0.999577	0.397452	0.2833	0.999191	0.410251	0.2682	0.99955	-0.142825	0.6972	0.999339	0.137017	0.71815	0.9995	-0.0307425	0.93245	0.99953
orf19.2303	Ca21chr1_C_albicans_SC5314:2448713-2449415	0.431202	0.0791	0.879386	-0.227952	0.58985	0.999191	-0.00961933	0.9772	0.99955	0.560885	0.16075	0.999339	0.130516	0.7611	0.9995	0.273404	0.49095	0.99953
orf19.2304	Ca21chr1_C_albicans_SC5314:2446952-2447981	0.347852	0.0584	0.796655	-0.370023	0.26935	0.999191	-0.357758	0.24345	0.99955	0.342309	0.28985	0.999339	-0.133062	0.66785	0.9995	-0.00635449	0.98355	0.99953
orf19.2305	Ca21chr1_C_albicans_SC5314:2446240-2446615	0.131027	0.6096	0.999577	-0.387641	0.40305	0.999191	-0.481392	0.2982	0.99955	0.456818	0.29835	0.999339	-0.00759859	0.9843	0.9995	-0.0168822	0.97035	0.99953
orf19.2306	Ca21chr1_C_albicans_SC5314:2445608-2446145	0.0647483	0.75095	0.999577	-0.538747	0.129	0.999191	-0.286543	0.3662	0.99955	0.657727	0.0528	0.999339	-0.019262	0.95335	0.9995	0.269984	0.39665	0.99953
orf19.2307	Ca21chr1_C_albicans_SC5314:2443424-2445056	-0.0717121	0.70595	0.999577	-0.139562	0.6807	0.999191	-0.0733554	0.81855	0.99955	-0.0342552	0.91985	0.999339	-0.172534	0.6073	0.9995	-0.106337	0.7464	0.99953
orf19.2308	Ca21chr1_C_albicans_SC5314:2442031-2443117	0.471898	0.0559	0.788356	-0.300831	0.4743	0.999191	-0.386462	0.35215	0.99955	0.509115	0.23275	0.999339	0.118634	0.77635	0.9995	0.163876	0.6873	0.99953
orf19.2309	Ca21chr1_C_albicans_SC5314:2438199-2440317	0.557696	0.0046	0.212951	0.317746	0.3353	0.999191	0.252754	0.43555	0.99955	0.578271	0.07955	0.999339	0.455183	0.1886	0.9995	0.392268	0.23345	0.99953
orf19.2309.2	Ca21chr1_C_albicans_SC5314:2435874-2437043	-0.0217948	0.95855	0.999577	0.0592372	0.92945	0.999191	0.0418155	0.9583	0.99955	-0.0153778	0.98455	0.999339	0.0707842	0.93095	0.9995	0.137134	0.86835	0.99953
orf19.231	Ca21chr3_C_albicans_SC5314:532711-535036	-0.141243	0.45285	0.999577	-0.399306	0.2203	0.999191	-0.381979	0.22555	0.99955	0.26955	0.39755	0.999339	-0.0395693	0.90495	0.9995	-0.0160481	0.9586	0.99953
orf19.2310	Ca21chr1_C_albicans_SC5314:2434656-2435635	-0.169606	0.5984	0.999577	-0.482865	0.3462	0.999191	-0.226736	0.63565	0.99955	0.682842	0.19095	0.999339	0.372246	0.4721	0.9995	0.742982	0.14415	0.99953
orf19.2310.1	Ca21chr1_C_albicans_SC5314:2434129-2434321	0.163255	0.5701	0.999577	-0.174312	0.7359	0.999191	-0.295291	0.52315	0.99955	0.464755	0.32565	0.999339	0.131298	0.7933	0.9995	0.132056	0.77135	0.99953
orf19.2311	Ca21chr1_C_albicans_SC5314:2432454-2433574	0.0473207	0.8323	0.999577	-0.0773239	0.8612	0.999191	-0.0878236	0.826	0.99955	0.151663	0.7054	0.999339	0.0464203	0.9096	0.9995	0.13545	0.73215	0.99953
orf19.2312	Ca21chr1_C_albicans_SC5314:2430114-2432154	-0.211359	0.3547	0.999577	0.132227	0.73585	0.999191	0.045876	0.9014	0.99955	-0.282639	0.44815	0.999339	-0.233731	0.54635	0.9995	-0.246521	0.502	0.99953
orf19.2313	Ca21chr1_C_albicans_SC5314:2427207-2428398	-0.137717	0.50955	0.999577	0.140465	0.6986	0.999191	0.0875347	0.80455	0.99955	-0.304306	0.4128	0.999339	-0.179574	0.62905	0.9995	-0.155645	0.6564	0.99953
orf19.2314	Ca21chr1_C_albicans_SC5314:2426491-2426899	-0.0509768	0.85275	0.999577	-0.0709274	0.89035	0.999191	-0.0850687	0.8648	0.99955	0.241643	0.6259	0.999339	-0.135543	0.7741	0.9995	0.016615	0.97055	0.99953
orf19.2315	Ca21chr1_C_albicans_SC5314:2424160-2425723	-0.0346771	0.8504	0.999577	0.0953451	0.7746	0.999191	-0.0405126	0.9024	0.99955	-0.256615	0.4246	0.999339	-0.0935365	0.77185	0.9995	-0.0939595	0.7669	0.99953
orf19.2317	Ca21chr1_C_albicans_SC5314:2423365-2423899	0.422199	0.3836	0.999577	-0.0498041	0.9571	0.999191	0.764368	0.32355	0.99955	0.571431	0.44825	0.999339	0.400925	0.56175	0.9995	0.65252	0.3562	0.99953
orf19.2318.1	Ca21chr1_C_albicans_SC5314:2418539-2419305	0.118914	0.6354	0.999577	0.0988926	0.8173	0.999191	0.00575614	0.98625	0.99955	0.202311	0.62325	0.999339	0.0812277	0.8476	0.9995	0.00788599	0.9848	0.99953
orf19.2319	Ca21chr1_C_albicans_SC5314:2419749-2421768	-0.0415221	0.82695	0.999577	-0.290084	0.40695	0.999191	-0.17352	0.59305	0.99955	0.277801	0.39785	0.999339	0.0137189	0.9711	0.9995	0.216679	0.50835	0.99953
orf19.232	Ca21chr3_C_albicans_SC5314:535146-536061	0.119963	0.58815	0.999577	0.00600247	0.9868	0.999191	-0.130458	0.7384	0.99955	0.447606	0.26545	0.999339	0.299429	0.44135	0.9995	0.200139	0.6038	0.99953
orf19.2320	Ca21chr1_C_albicans_SC5314:2416867-2418349	0.229232	0.21275	0.999577	-0.125861	0.70635	0.999191	-0.0364034	0.90365	0.99955	0.272115	0.39445	0.999339	-0.0418395	0.89615	0.9995	0.166741	0.58805	0.99953
orf19.2322.3	Ca21chr1_C_albicans_SC5314:2415910-2416629	0.0422479	0.81675	0.999577	-0.0437313	0.8953	0.999191	0.0533836	0.8626	0.99955	0.0557643	0.8642	0.999339	0.0600186	0.8512	0.9995	0.138111	0.6532	0.99953
orf19.2324	Ca21chr1_C_albicans_SC5314:2414282-2415599	0.0374719	0.84205	0.999577	0.250415	0.45995	0.999191	-0.0351023	0.91635	0.99955	-0.0101935	0.9741	0.999339	0.241269	0.4467	0.9995	-0.0803751	0.80495	0.99953
orf19.2325	Ca21chr1_C_albicans_SC5314:2412664-2414218	-0.286788	0.16135	0.999577	-0.254063	0.47315	0.999191	-0.0573037	0.8581	0.99955	-0.186863	0.5763	0.999339	-0.120919	0.72135	0.9995	-0.0303468	0.92485	0.99953
orf19.2326	Ca21chr1_C_albicans_SC5314:2410984-2412442	0.177346	0.35385	0.999577	-0.0399018	0.90725	0.999191	-0.246785	0.44225	0.99955	0.493332	0.1172	0.999339	0.244399	0.4609	0.9995	0.185397	0.56475	0.99953
orf19.2328	Ca21chr1_C_albicans_SC5314:2407856-2409985	0.0351572	0.9161	0.999577	-0.140027	0.808	0.999191	-0.161693	0.7679	0.99955	0.179584	0.75985	0.999339	0.182416	0.7501	0.9995	0.111216	0.84765	0.99953
orf19.2329.1	Ca21chr1_C_albicans_SC5314:2406591-2407384	0.131471	0.66535	0.999577	-0.0964327	0.86375	0.999191	-0.0896184	0.8706	0.99955	0.383135	0.4703	0.999339	0.113649	0.82595	0.9995	0.180647	0.73825	0.99953
orf19.233.1	Ca21chr3_C_albicans_SC5314:536515-536961	-0.0584554	0.79775	0.999577	-0.260397	0.4908	0.999191	0.0410511	0.912	0.99955	0.135126	0.71735	0.999339	-0.169068	0.6407	0.9995	0.103635	0.7753	0.99953
orf19.2330	Ca21chr1_C_albicans_SC5314:2407856-2409985	0.149287	0.71905	0.999577	-0.0315277	0.96985	0.999191	-0.103515	0.87405	0.99955	0.129404	0.8541	0.999339	-0.0604011	0.9297	0.9995	0.0193493	0.9764	0.99953
orf19.2331	Ca21chr1_C_albicans_SC5314:2404447-2405785	0.0878091	0.64595	0.999577	-0.0124475	0.97185	0.999191	0.109738	0.7393	0.99955	0.235746	0.4841	0.999339	0.22792	0.49025	0.9995	0.262255	0.4037	0.99953
orf19.2332	Ca21chr1_C_albicans_SC5314:2403597-2404392	0.585912	1	1	0.0179615	1	1	0.665831	1	1	0.0298181	1	1	0.188905	1	1	0.0699366	1	1
orf19.2333	Ca21chr1_C_albicans_SC5314:2399723-2401214	0.0220259	0.93165	0.999577	0.139598	0.7849	0.999191	0.0118926	0.97885	0.99955	-0.0519896	0.91095	0.999339	0.177036	0.69765	0.9995	0.00784845	0.9855	0.99953
orf19.2334	Ca21chr1_C_albicans_SC5314:2398599-2399568	0.0194055	0.93125	0.999577	-0.0182843	0.9612	0.999191	-0.28966	0.44575	0.99955	0.305706	0.41015	0.999339	0.0829056	0.83395	0.9995	-0.0116165	0.97455	0.99953
orf19.2335	Ca21chr1_C_albicans_SC5314:2396291-2398373	-0.136507	0.4941	0.999577	-0.0736271	0.84135	0.999191	-0.131823	0.68765	0.99955	-0.0888161	0.7976	0.999339	0.0281049	0.93535	0.9995	-0.11197	0.7348	0.99953
orf19.2336	Ca21chr1_C_albicans_SC5314:2396291-2398373	-0.0479594	0.97345	0.999577	0.221827	0.78085	0.999191	0.171201	0.7594	0.99955	-0.334769	0.6882	0.999339	0.170122	0.9107	0.9995	-0.259858	0.87895	0.99953
orf19.2337	Ca21chr1_C_albicans_SC5314:2393607-2395239	0.297955	0.16405	0.999577	0.844723	0.03765	0.999191	0.498056	0.18465	0.99955	-0.133654	0.71535	0.999339	0.540185	0.14725	0.9995	0.112182	0.7508	0.99953
orf19.234	Ca21chr3_C_albicans_SC5314:537220-538228	0.100908	0.61495	0.999577	-0.138571	0.6802	0.999191	-0.233378	0.48685	0.99955	0.652379	0.0463	0.999339	0.356315	0.30385	0.9995	0.434624	0.19155	0.99953
orf19.2340	Ca21chr1_C_albicans_SC5314:2390765-2393246	-0.164287	0.61875	0.999577	-0.10805	0.84635	0.999191	-0.0423186	0.93505	0.99955	-0.0859016	0.85615	0.999339	-0.0992894	0.84695	0.9995	-0.0136585	0.9786	0.99953
orf19.2341	Ca21chr1_C_albicans_SC5314:2389270-2389729	0.158329	0.41305	0.999577	0.150223	0.64675	0.999191	-0.0815735	0.8008	0.99955	0.257837	0.42145	0.999339	0.204766	0.5211	0.9995	0.0200508	0.9491	0.99953
orf19.2342	Ca21chr1_C_albicans_SC5314:2388534-2389188	-0.118837	0.57025	0.999577	0.173165	0.6308	0.999191	-0.00993286	0.9783	0.99955	-0.171498	0.62555	0.999339	0.0713215	0.84015	0.9995	-0.200953	0.5654	0.99953
orf19.2343	Ca21chr1_C_albicans_SC5314:2386858-2388307	-0.126293	0.54135	0.999577	-0.10991	0.76	0.999191	-0.150217	0.65515	0.99955	0.0367293	0.91625	0.999339	-0.0218226	0.9488	0.9995	-0.00537558	0.98715	0.99953
orf19.2343.1	Ca21chr1_C_albicans_SC5314:2386377-2386841	-0.0236596	0.9252	0.999577	0.0264746	0.9504	0.999191	0.213275	0.599	0.99955	-0.0532333	0.89225	0.999339	0.0768617	0.8467	0.9995	0.0850828	0.836	0.99953
orf19.2344	Ca21chr1_C_albicans_SC5314:2383555-2384713	-0.309097	0.2869	0.999577	-0.0130104	0.9745	0.999191	-0.207311	0.65735	0.99955	-0.418419	0.3701	0.999339	-0.154961	0.7392	0.9995	-0.246505	0.5835	0.99953
orf19.2346	Ca21chr1_C_albicans_SC5314:2381549-2383424	0.070225	0.70885	0.999577	-0.165903	0.61505	0.999191	-0.0124005	0.9674	0.99955	-0.0072045	0.98395	0.999339	-0.0307826	0.92545	0.9995	0.0562298	0.8618	0.99953
orf19.2347	Ca21chr1_C_albicans_SC5314:2378823-2380617	0.0826489	0.67045	0.999577	0.129135	0.70495	0.999191	-0.0417293	0.89555	0.99955	-0.0301946	0.92835	0.999339	0.0155837	0.96465	0.9995	-0.0587246	0.85465	0.99953
orf19.2350	Ca21chr1_C_albicans_SC5314:2376213-2377776	-0.113086	0.61625	0.999577	0.105385	0.79155	0.999191	0.0213691	0.95505	0.99955	-0.260254	0.4925	0.999339	-0.125689	0.7535	0.9995	-0.208212	0.5728	0.99953
orf19.2351	Ca21chr1_C_albicans_SC5314:2375063-2375969	0.0491371	0.7988	0.999577	0.196769	0.5475	0.999191	0.0713278	0.8233	0.99955	0.0395669	0.8988	0.999339	0.113629	0.7315	0.9995	-0.053636	0.8694	0.99953
orf19.2352	Ca21chr1_C_albicans_SC5314:2374044-2375019	-0.0094204	0.96115	0.999577	-0.179751	0.5905	0.999191	-0.0333569	0.91485	0.99955	0.102865	0.74985	0.999339	0.127435	0.69955	0.9995	0.218515	0.49945	0.99953
orf19.2356	Ca21chrR_C_albicans_SC5314:1523700-1525254	-0.10244	0.69	0.999577	-0.480708	0.2911	0.999191	-0.472306	0.2704	0.99955	0.502645	0.2541	0.999339	0.315945	0.4833	0.9995	0.200742	0.6556	0.99953
orf19.236	Ca21chr3_C_albicans_SC5314:538928-539504	0.102287	0.81005	0.999577	-0.126862	0.8642	0.999191	-0.0751894	0.92465	0.99955	0.315918	0.679	0.999339	0.0990862	0.8965	0.9995	0.16052	0.8429	0.99953
orf19.2360	Ca21chrR_C_albicans_SC5314:1514504-1521155	-0.1806	0.6362	0.999577	-0.101045	0.88255	0.999191	-0.0533994	0.93485	0.99955	-0.0515525	0.93085	0.999339	-0.132806	0.84545	0.9995	0.0237301	0.96695	0.99953
orf19.2361	Ca21chrR_C_albicans_SC5314:1512730-1514140	0.00389996	0.9843	0.999577	-0.187767	0.5809	0.999191	-0.256232	0.4412	0.99955	0.0892204	0.79505	0.999339	-0.0747553	0.82735	0.9995	-0.161467	0.62935	0.99953
orf19.2362	Ca21chrR_C_albicans_SC5314:1511475-1512321	0.279887	0.183	0.999577	-0.146276	0.68975	0.999191	-0.0902268	0.7987	0.99955	0.350567	0.33245	0.999339	0.124271	0.7404	0.9995	0.182187	0.60565	0.99953
orf19.2363	Ca21chrR_C_albicans_SC5314:1510635-1511181	0.193381	0.3143	0.999577	0.469034	0.15795	0.999191	0.16094	0.6218	0.99955	-0.0454262	0.8865	0.999339	0.232328	0.47995	0.9995	0.0615628	0.84585	0.99953
orf19.2364	Ca21chrR_C_albicans_SC5314:1507153-1509994	-0.0626369	0.8274	0.999577	-0.0886836	0.8541	0.999191	0.00253885	0.995	0.99955	-0.0843345	0.86305	0.999339	-0.134445	0.78835	0.9995	-0.0469832	0.92625	0.99953
orf19.2365	Ca21chrR_C_albicans_SC5314:1499548-1506184	-0.00629754	0.9755	0.999577	-0.141698	0.7175	0.999191	-0.0551895	0.87595	0.99955	0.00528522	0.98855	0.999339	-0.0240345	0.9453	0.9995	-0.0163492	0.9624	0.99953
orf19.2366	Ca21chrR_C_albicans_SC5314:1496789-1499387	0.340052	1	1	0.170782	1	1	0.0903294	1	1	0.153648	1	1	1.29548	1	1	0.155082	1	1
orf19.2367	Ca21chrR_C_albicans_SC5314:1493325-1493772	0.612052	0.05815	0.796655	-0.623425	0.29015	0.999191	-0.0490289	0.9291	0.99955	0.638869	0.23145	0.999339	0.290531	0.6024	0.9995	0.47918	0.38735	0.99953
orf19.2368	Ca21chrR_C_albicans_SC5314:1491898-1493143	0.266116	0.20195	0.999577	-0.727897	0.0552	0.999191	-0.472974	0.156	0.99955	1.08911	0.00245	0.327167	0.0965973	0.78285	0.9995	0.41032	0.2178	0.99953
orf19.2369	Ca21chrR_C_albicans_SC5314:1490388-1491879	-0.063806	0.7431	0.999577	0.282576	0.39465	0.999191	0.18873	0.56175	0.99955	-0.200397	0.53335	0.999339	0.0491803	0.87445	0.9995	-0.0690855	0.82875	0.99953
orf19.2369.1	Ca21chrR_C_albicans_SC5314:1489547-1489772	0.202903	0.3583	0.999577	0.137192	0.72495	0.999191	0.0853367	0.81005	0.99955	0.392628	0.27935	0.999339	0.170277	0.65015	0.9995	0.258612	0.4831	0.99953
orf19.2370	Ca21chrR_C_albicans_SC5314:1487333-1489376	0.137909	0.54365	0.999577	-0.672832	0.09075	0.999191	-0.689782	0.06905	0.99955	0.485337	0.20615	0.999339	-0.147691	0.703	0.9995	0.0138072	0.97025	0.99953
orf19.2371	Ca21chr7_C_albicans_SC5314:558974-559928	-0.0863295	0.7745	0.999577	0.11888	0.81105	0.999191	-0.0305882	0.95185	0.99955	0.0843236	0.86405	0.999339	0.307811	0.54735	0.9995	-0.0287258	0.9514	0.99953
orf19.2372	Ca21chr7_C_albicans_SC5314:554243-558944	0.0952755	0.7269	0.999577	0.153216	0.7608	0.999191	-0.0297404	0.9489	0.99955	0.00868339	0.9832	0.999339	0.236136	0.61125	0.9995	-0.103648	0.82735	0.99953
orf19.2376	Ca21chrR_C_albicans_SC5314:760302-761082	-0.245064	1	1	-0.432886	1	1	-0.0182766	1	1	-0.511652	0.4477	0.999339	-0.50365	0.451	0.9995	-0.251073	0.718	0.99953
orf19.2378	Ca21chrR_C_albicans_SC5314:759806-760160	0.00444952	0.98805	0.999577	0.424987	0.33555	0.999191	0.331249	0.4496	0.99955	-0.137214	0.75355	0.999339	0.0544456	0.90135	0.9995	-0.112785	0.797	0.99953
orf19.2379	Ca21chrR_C_albicans_SC5314:757725-759538	-0.0589651	0.7547	0.999577	-0.0894274	0.79915	0.999191	-0.166274	0.60835	0.99955	0.0044947	0.98905	0.999339	-0.0346836	0.91875	0.9995	-0.0168563	0.9564	0.99953
orf19.238	Ca21chr3_C_albicans_SC5314:539982-541083	-0.183759	0.3976	0.999577	-0.010762	0.97775	0.999191	-0.0745605	0.8426	0.99955	-0.198327	0.56835	0.999339	-0.133371	0.7232	0.9995	-0.205275	0.58295	0.99953
orf19.2381	Ca21chrR_C_albicans_SC5314:756741-757680	-0.108137	0.59535	0.999577	-0.186035	0.59635	0.999191	-0.17428	0.59125	0.99955	0.184822	0.57675	0.999339	0.113655	0.732	0.9995	0.11756	0.72635	0.99953
orf19.2382	Ca21chrR_C_albicans_SC5314:753492-756414	0.430816	0.02755	0.595182	0.57347	0.09845	0.999191	0.319309	0.3232	0.99955	0.369004	0.2707	0.999339	0.672393	0.0488	0.9995	0.47847	0.1389	0.99953
orf19.2383	Ca21chrR_C_albicans_SC5314:750308-753241	0.0724643	0.79145	0.999577	0.100968	0.83525	0.999191	-0.00507525	0.99145	0.99955	0.233947	0.6206	0.999339	0.177147	0.70245	0.9995	0.0562273	0.9055	0.99953
orf19.2384	Ca21chrR_C_albicans_SC5314:750308-753241	0.421371	0.50505	0.999577	0.606886	0.58665	0.999191	0.182537	0.8602	0.99955	0.300154	0.80285	0.999339	0.599973	0.5868	0.9995	0.302404	0.7871	0.99953
orf19.2385	Ca21chrR_C_albicans_SC5314:749203-750070	-0.148241	0.4491	0.999577	-0.0278905	0.93705	0.999191	-0.0338751	0.9125	0.99955	-0.00572509	0.98555	0.999339	0.00682631	0.9851	0.9995	0.0792486	0.81475	0.99953
orf19.2386	Ca21chrR_C_albicans_SC5314:748451-749195	-0.145871	0.4749	0.999577	-0.511732	0.1427	0.999191	-0.393577	0.21785	0.99955	0.667389	0.04745	0.999339	0.046475	0.88575	0.9995	0.20999	0.5244	0.99953
orf19.2387	Ca21chrR_C_albicans_SC5314:746468-748211	0.488344	0.00955	0.341444	0.641783	0.0553	0.999191	0.434491	0.16455	0.99955	0.445557	0.1694	0.999339	0.734204	0.0213	0.9995	0.547194	0.08075	0.99953
orf19.2389	Ca21chrR_C_albicans_SC5314:745188-746253	-0.0435693	0.8249	0.999577	-0.22593	0.51845	0.999191	-0.265697	0.4303	0.99955	0.0447017	0.8983	0.999339	-0.0271456	0.9383	0.9995	-0.0899161	0.78935	0.99953
orf19.239	Ca21chr3_C_albicans_SC5314:542267-546179	0.0663254	0.7749	0.999577	-0.11185	0.7919	0.999191	-0.104945	0.792	0.99955	0.191064	0.6343	0.999339	0.0227913	0.95635	0.9995	0.0608873	0.88415	0.99953
orf19.2391	Ca21chrR_C_albicans_SC5314:744085-745159	-0.191901	0.33345	0.999577	-0.609618	0.0915	0.999191	-0.495455	0.14105	0.99955	0.398812	0.22725	0.999339	-0.0580045	0.8652	0.9995	0.100993	0.7621	0.99953
orf19.2392	Ca21chrR_C_albicans_SC5314:742230-743782	0.347854	0.8303	0.999577	-0.0966131	0.94795	0.999191	-0.0143108	0.8619	0.99955	-0.11782	0.9654	0.999339	-0.804513	0.80545	0.9995	-0.872586	0.7652	0.99953
orf19.2393	Ca21chrR_C_albicans_SC5314:742230-743782	-0.240569	0.24165	0.999577	-0.214288	0.5289	0.999191	-0.209441	0.51765	0.99955	0.111018	0.7393	0.999339	-0.0407303	0.90145	0.9995	0.0192974	0.955	0.99953
orf19.2394	Ca21chrR_C_albicans_SC5314:740776-741862	0.300115	1	1	0.63766	1	1	0.159479	1	1	-0.67316	1	1	-0.134518	1	1	-0.830851	1	1
orf19.2395	Ca21chrR_C_albicans_SC5314:738488-740051	0.394604	1	1	0.747269	0.25695	0.999191	0.0355185	1	1	-0.466925	1	1	0.382459	0.5475	0.9995	-0.356612	1	1
orf19.2396	Ca21chrR_C_albicans_SC5314:737210-738287	-0.230943	0.22065	0.999577	-0.244399	0.46555	0.999191	-0.0578874	0.857	0.99955	-0.196206	0.55175	0.999339	-0.291716	0.37635	0.9995	-0.160555	0.60805	0.99953
orf19.2397	Ca21chrR_C_albicans_SC5314:734583-736089	0.290213	0.2129	0.999577	0.646737	0.11875	0.999191	0.29969	0.4448	0.99955	0.125395	0.75395	0.999339	0.48229	0.2486	0.9995	0.139252	0.7176	0.99953
orf19.2397.3	Ca21chrR_C_albicans_SC5314:731816-732898	-0.193541	0.36955	0.999577	-0.334709	0.36325	0.999191	-0.372334	0.2876	0.99955	-0.193245	0.58545	0.999339	-0.274538	0.44475	0.9995	-0.267425	0.4532	0.99953
orf19.2398	Ca21chrR_C_albicans_SC5314:728526-729390	-0.156902	0.45385	0.999577	-0.339626	0.36625	0.999191	-0.580648	0.0952	0.99955	0.084702	0.8189	0.999339	-0.016799	0.964	0.9995	-0.0985963	0.76515	0.99953
orf19.2399	Ca21chrR_C_albicans_SC5314:726437-728183	0.255412	0.2262	0.999577	-0.434172	0.2312	0.999191	-0.498379	0.15935	0.99955	0.411082	0.2444	0.999339	0.047791	0.88935	0.9995	0.0549686	0.87875	0.99953
orf19.24	Ca21chr2_C_albicans_SC5314:1317227-1318589	-0.0289272	0.8832	0.999577	0.209284	0.54365	0.999191	0.0401264	0.90415	0.99955	-0.2522	0.44355	0.999339	-0.0745045	0.82545	0.9995	-0.0936359	0.77775	0.99953
orf19.240	Ca21chr3_C_albicans_SC5314:547319-547877	0.193714	0.297	0.999577	0.530585	0.1164	0.999191	0.331698	0.28325	0.99955	-0.0625471	0.8462	0.999339	0.320397	0.3164	0.9995	0.0728017	0.8143	0.99953
orf19.2400	Ca21chrR_C_albicans_SC5314:724233-726351	0.134744	0.4878	0.999577	-0.239862	0.4728	0.999191	-0.186052	0.5615	0.99955	0.0725293	0.82165	0.999339	-0.116099	0.7276	0.9995	-0.0911508	0.76885	0.99953
orf19.2401	Ca21chrR_C_albicans_SC5314:722594-723935	0.066967	0.7978	0.999577	-0.182627	0.67925	0.999191	-0.199257	0.64275	0.99955	0.183871	0.6705	0.999339	0.0688526	0.8741	0.9995	-0.0587233	0.89375	0.99953
orf19.2402	Ca21chrR_C_albicans_SC5314:721750-722431	0.428348	0.033	0.646702	-0.197682	0.56475	0.999191	-0.139162	0.6784	0.99955	0.136556	0.68495	0.999339	-0.0682894	0.84115	0.9995	0.00699607	0.9839	0.99953
orf19.2404	Ca21chrR_C_albicans_SC5314:719191-721531	0.253094	0.17155	0.999577	0.0431491	0.8989	0.999191	0.0204376	0.94745	0.99955	0.142295	0.6635	0.999339	0.0513024	0.86845	0.9995	0.133663	0.66315	0.99953
orf19.2406	Ca21chrR_C_albicans_SC5314:717482-718604	-0.125325	0.5199	0.999577	-0.0964808	0.77015	0.999191	0.0407366	0.89885	0.99955	-0.189801	0.55805	0.999339	-0.0668823	0.8409	0.9995	-0.120832	0.70695	0.99953
orf19.2407	Ca21chrR_C_albicans_SC5314:715387-717124	-0.0747704	0.76765	0.999577	-0.243901	0.62485	0.999191	-0.225275	0.61205	0.99955	0.216107	0.63455	0.999339	0.016143	0.97425	0.9995	0.0969413	0.8301	0.99953
orf19.2408	Ca21chrR_C_albicans_SC5314:714286-715114	0.0541158	0.81875	0.999577	-0.245956	0.5329	0.999191	-0.174815	0.64685	0.99955	0.437842	0.2503	0.999339	0.0414085	0.90625	0.9995	0.10856	0.77705	0.99953
orf19.2410	Ca21chrR_C_albicans_SC5314:711422-714110	-0.0900824	0.6325	0.999577	-0.702236	0.0391	0.999191	-0.54823	0.08045	0.99955	0.616854	0.05845	0.999339	-0.11661	0.7159	0.9995	0.182713	0.5585	0.99953
orf19.2411	Ca21chrR_C_albicans_SC5314:710187-710988	-0.0233166	0.9147	0.999577	-0.580906	0.1413	0.999191	-0.531771	0.15915	0.99955	0.604446	0.10385	0.999339	-0.0663618	0.86875	0.9995	0.130441	0.71995	0.99953
orf19.2412	Ca21chrR_C_albicans_SC5314:709562-709997	0.0773849	0.73115	0.999577	-0.0838064	0.82915	0.999191	0.101983	0.78275	0.99955	-0.245231	0.5184	0.999339	-0.096239	0.7995	0.9995	0.0539019	0.8813	0.99953
orf19.2414	Ca21chrR_C_albicans_SC5314:708147-709116	0.0336869	0.86915	0.999577	0.08389	0.81025	0.999191	0.0855213	0.79425	0.99955	0.318569	0.3473	0.999339	0.339717	0.3041	0.9995	0.318212	0.34855	0.99953
orf19.2415	Ca21chrR_C_albicans_SC5314:706385-707915	0.607504	0.0012	0.0744638	0.853641	0.01065	0.999191	0.542705	0.0951	0.99955	0.533406	0.0941	0.999339	0.799642	0.0169	0.9995	0.600905	0.06275	0.99953
orf19.2416.1	Ca21chrR_C_albicans_SC5314:701830-702329	0.0700021	0.74995	0.999577	-0.0620765	0.87765	0.999191	-0.0724648	0.8422	0.99955	0.388467	0.3407	0.999339	0.252085	0.5347	0.9995	0.356041	0.35335	0.99953
orf19.2417	Ca21chrR_C_albicans_SC5314:702959-706181	0.244914	0.18725	0.999577	0.161063	0.6331	0.999191	0.0965964	0.75385	0.99955	0.286513	0.37625	0.999339	0.301078	0.3474	0.9995	0.208502	0.507	0.99953
orf19.2418	Ca21chrR_C_albicans_SC5314:701001-701577	-0.0462394	0.85005	0.999577	0.2616	0.5389	0.999191	0.426581	0.2823	0.99955	-0.29049	0.46745	0.999339	-0.0460927	0.9063	0.9995	0.143817	0.70675	0.99953
orf19.2419	Ca21chrR_C_albicans_SC5314:699797-700979	-0.241858	0.18805	0.999577	-0.394197	0.24035	0.999191	-0.22639	0.4654	0.99955	0.0926755	0.7723	0.999339	-0.180409	0.5786	0.9995	-0.0241863	0.9395	0.99953
orf19.242	Ca21chr3_C_albicans_SC5314:548233-549451	-0.275955	0.3984	0.999577	0.0678049	0.9055	0.999191	0.22877	0.66845	0.99955	-0.758654	0.15455	0.999339	-0.353093	0.50965	0.9995	-0.196348	0.7059	0.99953
orf19.242.2	Ca21chr3_C_albicans_SC5314:551641-551830	-0.163846	0.5001	0.999577	-0.692254	0.10155	0.999191	-0.812416	0.0454	0.99955	0.467487	0.2556	0.999339	-0.17158	0.684	0.9995	-0.00797476	0.98315	0.99953
orf19.2422	Ca21chrR_C_albicans_SC5314:698443-699553	0.040942	0.868	0.999577	-0.0256992	0.94895	0.999191	-0.136818	0.72385	0.99955	0.127637	0.76195	0.999339	0.0524855	0.9047	0.9995	0.0547711	0.89525	0.99953
orf19.2423	Ca21chrR_C_albicans_SC5314:695734-697519	0.189774	0.329	0.999577	0.012355	0.9722	0.999191	-0.177185	0.58585	0.99955	0.0606191	0.85765	0.999339	-0.0530887	0.86815	0.9995	-0.114387	0.7246	0.99953
orf19.2425	Ca21chrR_C_albicans_SC5314:693875-695366	-0.176493	0.43705	0.999577	0.0350739	0.9254	0.999191	-0.0482245	0.89455	0.99955	-0.278964	0.45495	0.999339	-0.0504956	0.8906	0.9995	-0.0846308	0.82155	0.99953
orf19.2426	Ca21chrR_C_albicans_SC5314:691390-692173	-0.0970017	0.63485	0.999577	-0.0625769	0.86065	0.999191	-0.0273361	0.9361	0.99955	0.0969328	0.77975	0.999339	0.0908552	0.7964	0.9995	0.109685	0.7498	0.99953
orf19.2429	Ca21chr1_C_albicans_SC5314:1289717-1291073	1.76318	1	1	0.322431	1	1	2.13897	1	1	0.247136	1	1	0.963771	1	1	0.927865	1	1
orf19.243	Ca21chr3_C_albicans_SC5314:552395-553433	0.187156	0.41005	0.999577	-0.135492	0.73315	0.999191	-0.327017	0.3842	0.99955	0.124597	0.73885	0.999339	0.0517108	0.89075	0.9995	-0.192963	0.60515	0.99953
orf19.2430	Ca21chr1_C_albicans_SC5314:1288961-1289687	-1.21098	1	1	0?	1	1	-0.174073	1	1	inf	1	1	0	1	1	inf	1	1
orf19.2431	Ca21chr1_C_albicans_SC5314:1286082-1286424	0.0894692	0.8394	0.999577	0.0393021	0.9656	0.999191	0.144006	0.8424	0.99955	-0.606117	0.3799	0.999339	-0.399878	0.54765	0.9995	-0.334967	0.62605	0.99953
orf19.2432	Ca21chr1_C_albicans_SC5314:1284337-1285460	0.398288	0.03805	0.686818	-0.918326	0.00835	0.999191	-0.766437	0.01735	0.99955	1.27856	0.00025	0.121244	0.128566	0.69365	0.9995	0.429016	0.1762	0.99953
orf19.2433	Ca21chr1_C_albicans_SC5314:1283139-1283769	0.110846	0.73955	0.999577	-0.257419	0.64135	0.999191	-0.0985417	0.8529	0.99955	0.0825834	0.8724	0.999339	0.00383022	0.9854	0.9995	-0.0188572	0.97505	0.99953
orf19.2434	Ca21chr1_C_albicans_SC5314:1281197-1282994	-0.263577	0.14845	0.999577	-0.061511	0.8515	0.999191	-0.172983	0.5849	0.99955	-0.0880488	0.7797	0.999339	-0.0387953	0.9062	0.9995	-0.0858396	0.79075	0.99953
orf19.2435	Ca21chr1_C_albicans_SC5314:1278632-1280738	-0.0599429	0.8528	0.999577	-0.012366	0.98355	0.999191	-0.00859622	0.9885	0.99955	0.0729893	0.88	0.999339	0.0405655	0.9389	0.9995	0.0935425	0.86015	0.99953
orf19.2436	Ca21chr1_C_albicans_SC5314:1274918-1277567	-0.00826155	0.96305	0.999577	0.0297149	0.92725	0.999191	0.10835	0.74655	0.99955	-0.167956	0.59855	0.999339	-0.00722989	0.98425	0.9995	0.0704494	0.82235	0.99953
orf19.2437	Ca21chr1_C_albicans_SC5314:1273514-1274555	-0.0105605	0.954	0.999577	-0.00951272	0.97855	0.999191	0.0293367	0.92195	0.99955	0.0205347	0.95075	0.999339	-0.0223211	0.9436	0.9995	-0.0469731	0.8768	0.99953
orf19.2438	Ca21chr1_C_albicans_SC5314:1272884-1273427	0.919713	5e-05	0.00662841	0.444034	0.20085	0.999191	0.0921172	0.7916	0.99955	0.978874	0.00325	0.365336	0.750627	0.0262	0.9995	0.57188	0.0841	0.99953
orf19.2439	Ca21chr1_C_albicans_SC5314:1272207-1272642	0.315331	0.10105	0.958953	-0.471448	0.16075	0.999191	-0.34502	0.2847	0.99955	0.714309	0.02415	0.867191	-0.0976758	0.76895	0.9995	0.140538	0.66055	0.99953
orf19.2439.1	Ca21chr1_C_albicans_SC5314:1271351-1271693	0.02854	0.9153	0.999577	0.0435182	0.9342	0.999191	0.174467	0.7095	0.99955	-0.111748	0.8019	0.999339	0.0156353	0.9708	0.9995	0.138842	0.76325	0.99953
orf19.244	Ca21chr3_C_albicans_SC5314:553775-554474	-0.264243	0.28215	0.999577	-0.100521	0.8143	0.999191	0.039075	0.9232	0.99955	-0.223891	0.5705	0.999339	-0.152226	0.70735	0.9995	-0.0306149	0.9396	0.99953
orf19.2440	Ca21chr1_C_albicans_SC5314:1268666-1271219	-0.11834	0.5768	0.999577	-0.75884	0.0493	0.999191	-0.519404	0.1491	0.99955	0.493139	0.15915	0.999339	-0.182388	0.61595	0.9995	0.138202	0.69775	0.99953
orf19.2442	Ca21chr1_C_albicans_SC5314:1267696-1268401	0.491865	0.0934	0.931207	-1.18734	0.0188	0.999191	-0.822532	0.08425	0.99955	1.67967	0.0003	0.121244	0.33009	0.50245	0.9995	0.612629	0.19335	0.99953
orf19.2443	Ca21chr1_C_albicans_SC5314:1265548-1267582	-0.0666946	0.72555	0.999577	0.0698903	0.84015	0.999191	0.0296638	0.9282	0.99955	-0.25826	0.43445	0.999339	-0.0750082	0.8205	0.9995	-0.0754347	0.81955	0.99953
orf19.2444	Ca21chr1_C_albicans_SC5314:1263886-1264819	-0.158809	0.44595	0.999577	0.359394	0.3327	0.999191	0.213528	0.55535	0.99955	-0.365719	0.3046	0.999339	0.0208138	0.9531	0.9995	-0.218907	0.5336	0.99953
orf19.2445	Ca21chr1_C_albicans_SC5314:1261729-1263376	0.508966	1	1	1.06107	0.1278	0.999191	1.3472	0.03505	0.99955	0.28628	0.6283	0.999339	0.378915	0.5285	0.9995	0.551072	0.3605	0.99953
orf19.2446	Ca21chr1_C_albicans_SC5314:1259334-1260405	0.3491	0.1369	0.999577	0.156475	0.7152	0.999191	0.452961	0.24255	0.99955	0.244447	0.54655	0.999339	0.20418	0.626	0.9995	0.405201	0.29635	0.99953
orf19.2447	Ca21chr1_C_albicans_SC5314:1257153-1259244	0.0018437	0.99175	0.999577	-0.170254	0.6055	0.999191	-0.0106632	0.97205	0.99955	0.189026	0.56355	0.999339	0.0275358	0.93405	0.9995	0.130242	0.6858	0.99953
orf19.2449	Ca21chr1_C_albicans_SC5314:1254889-1256662	-0.988846	1	1	-2.1134	1	1	0.786625	1	1	#NAME?	1	1	-1.59501	1	1	0.757537	1	1
orf19.245	Ca21chr3_C_albicans_SC5314:554668-556135	0.38033	0.11625	0.999577	-0.0656457	0.8781	0.999191	0.0587031	0.88285	0.99955	0.638053	0.1267	0.999339	0.313991	0.4702	0.9995	0.535615	0.1676	0.99953
orf19.2451	Ca21chr1_C_albicans_SC5314:1251598-1252987	0.134451	0.4636	0.999577	0.171891	0.6112	0.999191	0.205834	0.5196	0.99955	-0.15816	0.626	0.999339	0.107619	0.74205	0.9995	0.0302081	0.92155	0.99953
orf19.2452	Ca21chr1_C_albicans_SC5314:1248261-1249509	0.0547809	0.8025	0.999577	0.336134	0.37325	0.999191	0.0209856	0.9501	0.99955	-0.0981145	0.79625	0.999339	0.0599676	0.8736	0.9995	-0.0430806	0.9037	0.99953
orf19.2454	Ca21chr1_C_albicans_SC5314:1244695-1247716	0.132968	0.5764	0.999577	0.117416	0.7972	0.999191	0.139984	0.73735	0.99955	-0.143016	0.72745	0.999339	0.049526	0.9072	0.9995	0.0543507	0.8985	0.99953
orf19.2455	Ca21chr1_C_albicans_SC5314:1238577-1241973	0.129692	0.47285	0.999577	-0.0431244	0.89935	0.999191	-0.142072	0.6605	0.99955	0.122317	0.69895	0.999339	0.0884812	0.7762	0.9995	0.0698677	0.81885	0.99953
orf19.2457	Ca21chr1_C_albicans_SC5314:1236353-1238429	0.441925	1	1	-0.156543	1	1	0.706046	1	1	-0.48131	1	1	-0.260271	1	1	-0.3758	1	1
orf19.2458	Ca21chr1_C_albicans_SC5314:1231427-1232969	-0.0508749	0.80145	0.999577	-0.640797	0.0653	0.999191	-0.318875	0.3484	0.99955	0.0272752	0.93425	0.999339	-0.284032	0.4191	0.9995	-0.125096	0.7092	0.99953
orf19.2459	Ca21chr1_C_albicans_SC5314:1226735-1229654	0.0701545	0.72005	0.999577	0.161543	0.6422	0.999191	0.0165659	0.9588	0.99955	-0.137861	0.66065	0.999339	0.0835365	0.8009	0.9995	0.0284571	0.9258	0.99953
orf19.246	Ca21chr3_C_albicans_SC5314:556668-559628	0.0835081	0.79865	0.999577	0.22829	0.70105	0.999191	0.179827	0.74	0.99955	-0.0483507	0.92985	0.999339	0.0845644	0.88175	0.9995	0.188216	0.7402	0.99953
orf19.2460	Ca21chr1_C_albicans_SC5314:1223737-1224793	-0.124067	1	1	-0.681382	1	1	0.916746	1	1	-0.254214	1	1	-0.457305	1	1	-1.38416	1	1
orf19.2461	Ca21chr1_C_albicans_SC5314:1221589-1222576	-0.23395	0.22115	0.999577	-0.142659	0.6861	0.999191	0.00239426	0.9929	0.99955	0.0990361	0.77345	0.999339	-0.062095	0.8484	0.9995	0.144578	0.64955	0.99953
orf19.2462	Ca21chr1_C_albicans_SC5314:1219833-1220814	-0.1898	0.45895	0.999577	-0.54493	0.25635	0.999191	-0.170978	0.68665	0.99955	-0.027703	0.9495	0.999339	-0.402745	0.3743	0.9995	-0.268404	0.5207	0.99953
orf19.2463	Ca21chr1_C_albicans_SC5314:1218315-1219317	0.0667671	0.79345	0.999577	-0.0585794	0.896	0.999191	-0.152938	0.70125	0.99955	0.0220936	0.961	0.999339	-0.0698276	0.87235	0.9995	0.144398	0.71675	0.99953
orf19.2465	Ca21chr1_C_albicans_SC5314:1216805-1218017	0.169428	0.37	0.999577	-0.14936	0.66835	0.999191	-0.205878	0.52405	0.99955	0.382897	0.24305	0.999339	0.065537	0.84435	0.9995	0.0280641	0.9295	0.99953
orf19.2467	Ca21chr1_C_albicans_SC5314:1215460-1216498	-0.284501	0.2755	0.999577	-0.61652	0.1546	0.999191	-0.0238187	0.9537	0.99955	-0.20943	0.63895	0.999339	-0.353112	0.4161	0.9995	-0.00576438	0.9907	0.99953
orf19.2468	Ca21chr1_C_albicans_SC5314:1213981-1214902	0.246258	1	1	-0.387219	1	1	2.31108	1	1	0.00177947	1	1	0.317886	1	1	0.58356	1	1
orf19.2469	Ca21chr1_C_albicans_SC5314:1212408-1213425	-0.108219	0.6391	0.999577	-0.132177	0.73895	0.999191	-0.287517	0.43265	0.99955	-0.0499099	0.89265	0.999339	-0.106567	0.7712	0.9995	-0.0202655	0.9547	0.99953
orf19.247	Ca21chr3_C_albicans_SC5314:556668-559628	-0.121049	0.6752	0.999577	-0.706078	0.1731	0.999191	-0.713376	0.1345	0.99955	0.329029	0.4626	0.999339	-0.293109	0.56335	0.9995	0.0746612	0.87215	0.99953
orf19.2471	Ca21chr1_C_albicans_SC5314:1211898-1212375	-0.103208	0.6053	0.999577	-0.0706371	0.84235	0.999191	-0.221186	0.5131	0.99955	-0.0216346	0.94765	0.999339	-0.0238712	0.9457	0.9995	-0.0851778	0.79985	0.99953
orf19.2472	Ca21chr1_C_albicans_SC5314:1211061-1211754	0.150088	0.57245	0.999577	-0.375431	0.40935	0.999191	-0.169831	0.69875	0.99955	0.264721	0.53395	0.999339	-0.321797	0.46865	0.9995	-0.0228877	0.95735	0.99953
orf19.2472.1	Ca21chr1_C_albicans_SC5314:1210732-1210942	0.46588	0.0886	0.920456	0.930661	0.07915	0.999191	0.515806	0.24785	0.99955	0.26351	0.59645	0.999339	0.877045	0.05845	0.9995	0.46982	0.2891	0.99953
orf19.2473	Ca21chr1_C_albicans_SC5314:1208546-1210451	-0.0124364	0.94565	0.999577	0.0312806	0.92585	0.999191	0.0366022	0.9052	0.99955	-0.15368	0.62925	0.999339	-0.0540656	0.8633	0.9995	-0.0588639	0.85045	0.99953
orf19.2474	Ca21chr1_C_albicans_SC5314:1206097-1207750	-0.189028	0.4051	0.999577	-0.133305	0.7431	0.999191	-0.191718	0.6087	0.99955	-0.0515827	0.8955	0.999339	-0.173446	0.6575	0.9995	-0.146144	0.70555	0.99953
orf19.2475	Ca21chr1_C_albicans_SC5314:1204177-1204573	-0.43768	0.0828	0.892169	-0.835145	0.0515	0.999191	-0.275579	0.5093	0.99955	-0.349138	0.3948	0.999339	-0.925797	0.0295	0.9995	-0.231795	0.5606	0.99953
orf19.2476	Ca21chr1_C_albicans_SC5314:1198402-1203457	-0.100614	0.5926	0.999577	-0.163615	0.638	0.999191	-0.140571	0.65995	0.99955	0.20237	0.52525	0.999339	0.0374381	0.9114	0.9995	0.0526211	0.87145	0.99953
orf19.2478	Ca21chr1_C_albicans_SC5314:1197045-1198188	0.115133	0.67205	0.999577	-0.210146	0.64185	0.999191	-0.250048	0.55575	0.99955	0.491647	0.2911	0.999339	0.273449	0.556	0.9995	0.240476	0.59405	0.99953
orf19.2478.1	Ca21chr1_C_albicans_SC5314:1195220-1196758	-0.000745704	0.9989	0.999714	-0.187502	0.7599	0.999191	-0.213722	0.73	0.99955	0.333562	0.5988	0.999339	0.0607236	0.9327	0.9995	0.20146	0.7477	0.99953
orf19.2479	Ca21chr1_C_albicans_SC5314:1192560-1194234	0.0503964	0.8831	0.999577	0.386503	0.49745	0.999191	0.281353	0.62585	0.99955	-0.281066	0.6169	0.999339	-0.159686	0.7716	0.9995	-0.108406	0.8454	0.99953
orf19.248	Ca21chr3_C_albicans_SC5314:559911-563211	-0.0176221	0.9226	0.999577	-0.324115	0.3401	0.999191	-0.211189	0.5108	0.99955	0.430983	0.18505	0.999339	-0.0517417	0.87255	0.9995	0.11886	0.70975	0.99953
orf19.2480.1	Ca21chr1_C_albicans_SC5314:1191630-1192122	-0.136267	0.5243	0.999577	-0.489096	0.19205	0.999191	-0.294475	0.4239	0.99955	0.0812272	0.8303	0.999339	-0.211301	0.56305	0.9995	-0.101952	0.7835	0.99953
orf19.2481	Ca21chr1_C_albicans_SC5314:1190291-1191038	0.221385	1	1	-0.187374	1	1	-0.276799	1	1	0.240167	1	1	1.04327	1	1	0.807464	1	1
orf19.2483	Ca21chr1_C_albicans_SC5314:1189581-1190013	0.0281809	0.9112	0.999577	0.0802256	0.8473	0.999191	-0.116867	0.7781	0.99955	0.0984122	0.8184	0.999339	0.127286	0.76655	0.9995	0.0582527	0.898	0.99953
orf19.2484	Ca21chr1_C_albicans_SC5314:1188230-1189484	-0.0925414	0.62845	0.999577	-0.0285257	0.93545	0.999191	-0.0723418	0.8304	0.99955	0.192639	0.54735	0.999339	-0.023363	0.94375	0.9995	-0.0572836	0.8598	0.99953
orf19.2485	Ca21chr1_C_albicans_SC5314:1183365-1187646	-0.0839086	0.738	0.999577	-0.190676	0.642	0.999191	-0.0890978	0.8321	0.99955	0.103316	0.79375	0.999339	-0.0113112	0.9786	0.9995	0.0601377	0.8717	0.99953
orf19.2487	Ca21chr1_C_albicans_SC5314:1182554-1183313	-0.199588	0.3469	0.999577	0.051623	0.8893	0.999191	0.0798663	0.8265	0.99955	-0.164128	0.6418	0.999339	-0.0236217	0.95125	0.9995	-0.0868477	0.8065	0.99953
orf19.2488	Ca21chr1_C_albicans_SC5314:1181203-1182403	0.150504	0.4235	0.999577	-0.185152	0.5765	0.999191	-0.0672832	0.83725	0.99955	0.209852	0.51225	0.999339	0.0932493	0.77495	0.9995	0.250787	0.4313	0.99953
orf19.2489	Ca21chr1_C_albicans_SC5314:1177590-1180920	-0.180172	0.58185	0.999577	-0.203891	0.72405	0.999191	-0.0996647	0.84825	0.99955	-0.0321821	0.9444	0.999339	-0.15566	0.78695	0.9995	-0.01243	0.9827	0.99953
orf19.2492	Ca21chr1_C_albicans_SC5314:1175823-1177077	0.163063	0.57765	0.999577	0.0975479	0.84055	0.999191	0.277622	0.56085	0.99955	0.221868	0.6287	0.999339	0.263086	0.5699	0.9995	0.164649	0.72775	0.99953
orf19.2494	Ca21chr1_C_albicans_SC5314:1174270-1175737	0.0117276	0.9497	0.999577	-0.155072	0.65055	0.999191	-0.0651886	0.8361	0.99955	0.163453	0.6199	0.999339	0.0350809	0.9156	0.9995	0.0932248	0.775	0.99953
orf19.2495	Ca21chr1_C_albicans_SC5314:1169251-1173967	-0.212299	0.2825	0.999577	-0.161326	0.6471	0.999191	0.0289273	0.9287	0.99955	-0.147746	0.6575	0.999339	-0.237003	0.49115	0.9995	-0.0603539	0.8533	0.99953
orf19.2496	Ca21chr3_C_albicans_SC5314:189365-190163	0.0109014	0.95955	0.999577	0.217856	0.5537	0.999191	0.0534777	0.8792	0.99955	-0.262338	0.49475	0.999339	0.0478284	0.9035	0.9995	0.0747383	0.83295	0.99953
orf19.2498	Ca21chr3_C_albicans_SC5314:191182-192868	-0.15535	0.417	0.999577	-0.111701	0.7545	0.999191	-0.362806	0.26315	0.99955	0.0323373	0.92225	0.999339	0.0669962	0.83395	0.9995	-0.114954	0.72095	0.99953
orf19.2499	Ca21chr3_C_albicans_SC5314:193073-194198	-0.177121	0.37435	0.999577	-0.422605	0.22885	0.999191	-0.135046	0.6894	0.99955	0.178426	0.58665	0.999339	-0.193386	0.57365	0.9995	0.0328316	0.91915	0.99953
orf19.25	Ca21chr2_C_albicans_SC5314:1318801-1319773	0.107777	0.6052	0.999577	-0.0862608	0.82835	0.999191	-0.0558365	0.87345	0.99955	0.106349	0.75735	0.999339	-0.05046	0.8893	0.9995	0.164103	0.63975	0.99953
orf19.250	Ca21chr3_C_albicans_SC5314:563420-564302	-0.0882127	0.6586	0.999577	-0.117994	0.736	0.999191	0.0725771	0.8334	0.99955	-0.170237	0.60745	0.999339	-0.089568	0.7998	0.9995	-0.0602022	0.86105	0.99953
orf19.2500	Ca21chr3_C_albicans_SC5314:194337-195480	0.293064	0.2078	0.999577	0.31724	0.45215	0.999191	0.0701881	0.85715	0.99955	0.370314	0.3548	0.999339	0.258554	0.53865	0.9995	0.238989	0.542	0.99953
orf19.2501	Ca21chr3_C_albicans_SC5314:198710-201137	0.0451701	0.81185	0.999577	0.238235	0.46735	0.999191	0.134877	0.6773	0.99955	-0.229659	0.48705	0.999339	-0.0796879	0.8063	0.9995	-0.210464	0.50805	0.99953
orf19.2503	Ca21chr3_C_albicans_SC5314:201348-202605	-0.539124	1	1	-1.63886	1	1	0.760438	1	1	0.085696	1	1	-1.07559	1	1	0.221058	1	1
orf19.2504	Ca21chr3_C_albicans_SC5314:202854-206487	-0.133855	0.5417	0.999577	-0.142157	0.699	0.999191	-0.117878	0.74395	0.99955	0.257979	0.4842	0.999339	0.0042771	0.9912	0.9995	0.0849304	0.8132	0.99953
orf19.2505	Ca21chr3_C_albicans_SC5314:206588-206897	0.459112	1	1	inf	1	1	#NAME?	1	1	0.932902	1	1	-0.112958	1	1	#NAME?	1	1
orf19.2506	Ca21chr3_C_albicans_SC5314:209732-211526	0.202475	0.3423	0.999577	-0.211169	0.57	0.999191	-0.350517	0.3204	0.99955	0.421688	0.2209	0.999339	0.158771	0.6673	0.9995	0.133589	0.7003	0.99953
orf19.2507	Ca21chr3_C_albicans_SC5314:211940-213395	-0.00886186	0.9633	0.999577	-0.373977	0.26045	0.999191	-0.327083	0.316	0.99955	0.455188	0.1648	0.999339	-0.00451486	0.98915	0.9995	0.0785729	0.8014	0.99953
orf19.2508	Ca21chr3_C_albicans_SC5314:213614-215369	-0.503469	0.1873	0.999577	-0.539049	0.3516	0.999191	-0.194353	0.74455	0.99955	-0.813484	0.19765	0.999339	-0.194298	0.74195	0.9995	-0.503705	0.39315	0.99953
orf19.2509	Ca21chr3_C_albicans_SC5314:213614-215369	0.418548	1	1	-4.88287	1	1	1.68149	1	1	0.469707	0.8136	0.999339	-9.52993	0.4075	0.9995	-1.27615	0.6625	0.99953
orf19.2509.1	Ca21chr3_C_albicans_SC5314:216499-216709	0.195589	1	1	-0.0227419	1	1	-1.45344	1	1	1.86486	1	1	0.887042	1	1	0.215403	1	1
orf19.251	Ca21chr3_C_albicans_SC5314:565237-565948	-0.195572	0.4121	0.999577	-0.000591622	0.99655	0.999191	-0.154378	0.7035	0.99955	-0.294148	0.45985	0.999339	0.0905555	0.81295	0.9995	-0.069152	0.8701	0.99953
orf19.2510	Ca21chr3_C_albicans_SC5314:216980-219971	0.332645	0.09795	0.945931	-0.432776	0.2114	0.999191	-0.170602	0.611	0.99955	0.573981	0.09855	0.999339	0.151471	0.66545	0.9995	0.30689	0.36125	0.99953
orf19.2511.1	Ca21chr3_C_albicans_SC5314:220279-220570	0.379203	0.2066	0.999577	0.283512	0.6258	0.999191	-0.0903726	0.865	0.99955	0.436366	0.3608	0.999339	0.297497	0.5479	0.9995	0.15918	0.7556	0.99953
orf19.2511.2	Ca21chr3_C_albicans_SC5314:221749-221974	-0.093842	0.6732	0.999577	-0.0368033	0.92795	0.999191	0.278813	0.44645	0.99955	-0.307631	0.4426	0.999339	-0.402378	0.29585	0.9995	-0.164798	0.6563	0.99953
orf19.2512	Ca21chr3_C_albicans_SC5314:222908-223568	0.178231	0.4367	0.999577	0.274151	0.46575	0.999191	-0.220575	0.55045	0.99955	0.387014	0.3063	0.999339	0.251392	0.4952	0.9995	0.0588216	0.87595	0.99953
orf19.2513	Ca21chr3_C_albicans_SC5314:223647-225798	0.403198	1	1	0.714244	0.25835	0.999191	-0.0569541	1	1	0.774103	0.19905	0.999339	0.362168	0.5419	0.9995	-0.12837	0.8368	0.99953
orf19.2514	Ca21chr3_C_albicans_SC5314:226035-227097	0.147992	0.5123	0.999577	-0.224496	0.5718	0.999191	-0.020897	0.9559	0.99955	0.504727	0.1775	0.999339	0.17205	0.6577	0.9995	0.281948	0.4498	0.99953
orf19.2515	Ca21chr3_C_albicans_SC5314:227429-230084	-0.0548807	0.8216	0.999577	-0.29362	0.4842	0.999191	-0.0900278	0.82925	0.99955	-0.0861629	0.8428	0.999339	-0.0892202	0.834	0.9995	0.0551225	0.88605	0.99953
orf19.2516	Ca21chr3_C_albicans_SC5314:231363-232086	0.223521	0.39545	0.999577	-0.184487	0.68875	0.999191	0.119279	0.77895	0.99955	0.325519	0.4542	0.999339	0.109594	0.8134	0.9995	0.204318	0.63355	0.99953
orf19.2517	Ca21chrR_C_albicans_SC5314:322492-324139	0.192509	1	1	0.748133	1	1	0.374282	1	1	-0.239894	1	1	-0.113592	1	1	-0.0759882	1	1
orf19.2518	Ca21chrR_C_albicans_SC5314:324500-325382	-0.106398	0.5764	0.999577	-0.156108	0.63955	0.999191	-0.12697	0.69115	0.99955	0.00226916	0.99385	0.999339	-0.0208175	0.9502	0.9995	-0.0429029	0.89315	0.99953
orf19.2519	Ca21chrR_C_albicans_SC5314:325675-326266	0.0416225	0.8738	0.999577	-0.409809	0.3783	0.999191	-0.00606993	0.99075	0.99955	0.143521	0.7421	0.999339	-0.223254	0.6164	0.9995	0.0209652	0.9599	0.99953
orf19.252	Ca21chr3_C_albicans_SC5314:567695-568049	-0.0667169	0.80385	0.999577	0.115141	0.8211	0.999191	0.15819	0.71195	0.99955	-0.167518	0.70675	0.999339	-0.0559183	0.9065	0.9995	0.0259377	0.9506	0.99953
orf19.2520	Ca21chrR_C_albicans_SC5314:326336-327299	0.627717	0.0007	0.0510387	0.43955	0.1987	0.999191	0.267663	0.40245	0.99955	0.743151	0.02125	0.848016	0.732399	0.02315	0.9995	0.576243	0.0675	0.99953
orf19.2521	Ca21chrR_C_albicans_SC5314:327533-330467	0.0726853	0.6957	0.999577	-0.0154507	0.9634	0.999191	-0.0723133	0.81285	0.99955	-0.0219839	0.9462	0.999339	-0.0217142	0.94385	0.9995	-0.0386474	0.90055	0.99953
orf19.2524	Ca21chrR_C_albicans_SC5314:330756-331485	0.517281	0.01705	0.478138	0.870326	0.0207	0.999191	0.497825	0.15965	0.99955	0.452563	0.22615	0.999339	0.767142	0.0427	0.9995	0.473633	0.18565	0.99953
orf19.2525	Ca21chrR_C_albicans_SC5314:332029-333160	0.0356588	0.88735	0.999577	0.0968742	0.81665	0.999191	0.0840988	0.8374	0.99955	-0.0345636	0.9317	0.999339	0.138785	0.7409	0.9995	0.0724883	0.85175	0.99953
orf19.2527	Ca21chrR_C_albicans_SC5314:333200-334487	-0.0329783	0.86765	0.999577	-0.182935	0.59235	0.999191	-0.117421	0.722	0.99955	0.0470069	0.8886	0.999339	-0.145727	0.67905	0.9995	0.0204818	0.95435	0.99953
orf19.2528	Ca21chrR_C_albicans_SC5314:334917-336906	-0.121731	0.5028	0.999577	-0.336888	0.31605	0.999191	-0.339341	0.28995	0.99955	0.39495	0.228	0.999339	0.0102113	0.97615	0.9995	0.205913	0.5174	0.99953
orf19.2529	Ca21chrR_C_albicans_SC5314:337265-337883	0.206251	0.3602	0.999577	0.268942	0.4974	0.999191	0.222527	0.5397	0.99955	0.0641621	0.86565	0.999339	0.177728	0.64015	0.9995	0.202334	0.5773	0.99953
orf19.2529.1	Ca21chrR_C_albicans_SC5314:338129-338318	0.0114022	0.95885	0.999577	-0.120724	0.75295	0.999191	-0.125271	0.7412	0.99955	-0.0739257	0.8404	0.999339	-0.0385606	0.91785	0.9995	0.0831163	0.8282	0.99953
orf19.2530	Ca21chrR_C_albicans_SC5314:340532-340865	-2.02548	1	1	-3.17029	1	1	-1.85823	0.2877	0.99955	-0.506932	1	1	-2.52848	1	1	-0.385408	1	1
orf19.2531	Ca21chrR_C_albicans_SC5314:341035-342001	-0.368327	0.05575	0.788356	-0.238303	0.48645	0.999191	-0.017237	0.9581	0.99955	-0.433787	0.18315	0.999339	-0.281506	0.39935	0.9995	-0.262559	0.4369	0.99953
orf19.2532	Ca21chrR_C_albicans_SC5314:342525-344253	0.874138	5e-05	0.00662841	1.04388	0.0029	0.608171	0.55308	0.0875	0.99955	0.561732	0.08975	0.999339	0.904185	0.00685	0.9995	0.599886	0.0672	0.99953
orf19.2533.1	Ca21chrR_C_albicans_SC5314:344482-344860	-0.017472	0.93155	0.999577	0.0779124	0.8257	0.999191	-0.0398551	0.9083	0.99955	0.016441	0.96255	0.999339	-0.0133287	0.9709	0.9995	0.0175906	0.95985	0.99953
orf19.2534	Ca21chrR_C_albicans_SC5314:345904-348490	0.123253	0.57485	0.999577	-0.282208	0.4487	0.999191	-0.231123	0.51615	0.99955	0.191309	0.5895	0.999339	0.0547548	0.88825	0.9995	0.192112	0.59195	0.99953
orf19.2537	Ca21chrR_C_albicans_SC5314:349045-349387	-0.169345	1	1	0.519444	1	1	-1.4031	1	1	-0.105119	0.9146	0.999339	-0.530113	0.6041	0.9995	-1.53858	0.2071	0.99953
orf19.2538	Ca21chrR_C_albicans_SC5314:349637-351389	0.0501589	0.8084	0.999577	0.0167875	0.96225	0.999191	0.0318165	0.92555	0.99955	-0.0998001	0.7673	0.999339	0.0261215	0.94245	0.9995	-0.0180911	0.95625	0.99953
orf19.2539	Ca21chrR_C_albicans_SC5314:352940-353276	-1.02202	1	1	0.464053	0.5231	0.999191	0.499024	0.4949	0.99955	-1.8458	0.03155	0.947949	-0.195042	0.7758	0.9995	-0.200442	0.7742	0.99953
orf19.254	Ca21chr3_C_albicans_SC5314:568779-570048	0.377626	0.04305	0.715415	0.483752	0.1469	0.999191	0.0705565	0.82905	0.99955	0.097254	0.7593	0.999339	0.416226	0.20905	0.9995	0.214796	0.5035	0.99953
orf19.2540	Ca21chrR_C_albicans_SC5314:353352-355770	0.132818	0.4919	0.999577	-0.269497	0.42815	0.999191	-0.250073	0.43235	0.99955	0.268193	0.41285	0.999339	0.0866931	0.7919	0.9995	0.147586	0.64755	0.99953
orf19.2541	Ca21chrR_C_albicans_SC5314:355986-357231	0.148575	0.45805	0.999577	-0.538032	0.12295	0.999191	-0.345508	0.30985	0.99955	0.788806	0.01985	0.817459	0.0896967	0.7974	0.9995	0.309097	0.3546	0.99953
orf19.2542	Ca21chrR_C_albicans_SC5314:357410-358157	0.317164	0.19005	0.999577	-1.39383	0.0013	0.401768	-1.01227	0.01235	0.99955	1.51199	0.0001	0.0654333	0.161691	0.70085	0.9995	0.470628	0.24	0.99953
orf19.2544	Ca21chrR_C_albicans_SC5314:358528-359125	0.0340308	0.8836	0.999577	-0.0727026	0.8554	0.999191	-0.0487265	0.89795	0.99955	0.0994806	0.7887	0.999339	0.241655	0.52545	0.9995	0.23278	0.52445	0.99953
orf19.2545	Ca21chrR_C_albicans_SC5314:359340-361143	0.155749	0.39955	0.999577	0.231026	0.4942	0.999191	0.114455	0.71705	0.99955	-0.177503	0.58115	0.999339	0.0612373	0.85005	0.9995	-0.0172723	0.95895	0.99953
orf19.2546	Ca21chrR_C_albicans_SC5314:361880-363519	0.185452	0.35665	0.999577	0.0873955	0.807	0.999191	0.0474403	0.88725	0.99955	0.0795375	0.81695	0.999339	0.098624	0.7697	0.9995	0.0708379	0.84505	0.99953
orf19.2547	Ca21chrR_C_albicans_SC5314:363829-366790	0.474655	0.02645	0.587653	0.656885	0.0729	0.999191	0.458863	0.18385	0.99955	0.340765	0.33615	0.999339	0.58883	0.0982	0.9995	0.500305	0.1549	0.99953
orf19.2549	Ca21chrR_C_albicans_SC5314:367041-368157	0.152796	0.41965	0.999577	-0.309142	0.35005	0.999191	-0.1494	0.64415	0.99955	0.264334	0.4041	0.999339	-0.0149452	0.9623	0.9995	0.152145	0.63675	0.99953
orf19.255	Ca21chr3_C_albicans_SC5314:570260-572777	0.412642	0.04185	0.709259	0.12695	0.7124	0.999191	-0.0762417	0.82605	0.99955	0.509684	0.13425	0.999339	0.325412	0.35505	0.9995	0.360145	0.28755	0.99953
orf19.2551	Ca21chrR_C_albicans_SC5314:368752-371056	0.124281	0.701	0.999577	-0.0798795	0.8869	0.999191	-0.0258085	0.96235	0.99955	0.125467	0.8125	0.999339	0.0316272	0.95675	0.9995	0.107318	0.8204	0.99953
orf19.2552	Ca21chrR_C_albicans_SC5314:372038-374003	0.546237	0.05395	0.780869	0.596554	0.19605	0.999191	0.530419	0.2279	0.99955	-0.0027698	0.99075	0.999339	0.504505	0.2479	0.9995	0.555236	0.22055	0.99953
orf19.2553	Ca21chrR_C_albicans_SC5314:374216-375284	0.15292	0.63955	0.999577	0.941645	0.1072	0.999191	0.480372	0.3577	0.99955	-0.735647	0.17375	0.999339	0.377016	0.49685	0.9995	-0.0366095	0.94375	0.99953
orf19.2555	Ca21chrR_C_albicans_SC5314:377251-377908	0.0622414	0.7788	0.999577	0.107083	0.77095	0.999191	0.0222474	0.9486	0.99955	0.10489	0.7785	0.999339	0.0552509	0.8815	0.9995	0.111316	0.76005	0.99953
orf19.2557	Ca21chrR_C_albicans_SC5314:378023-378851	0.0135714	0.94185	0.999577	-0.172733	0.60375	0.999191	-0.0767296	0.80185	0.99955	0.140644	0.6646	0.999339	-0.058401	0.85505	0.9995	0.0175202	0.95535	0.99953
orf19.2558	Ca21chrR_C_albicans_SC5314:379274-380723	0.00372455	0.98615	0.999577	-0.320997	0.39325	0.999191	-0.158553	0.6456	0.99955	0.308546	0.38285	0.999339	0.0631198	0.8645	0.9995	0.205058	0.5602	0.99953
orf19.2559	Ca21chrR_C_albicans_SC5314:380832-383139	-0.0676223	0.7294	0.999577	-0.138091	0.69845	0.999191	-0.1354	0.69175	0.99955	-0.0502649	0.8853	0.999339	-0.0335727	0.9193	0.9995	-0.0171551	0.9586	0.99953
orf19.2560	Ca21chrR_C_albicans_SC5314:384288-387582	0.0230694	0.9389	0.999577	-0.086083	0.87425	0.999191	-0.104883	0.84255	0.99955	0.22037	0.6758	0.999339	0.0624266	0.90415	0.9995	0.12547	0.8168	0.99953
orf19.2563	Ca21chrR_C_albicans_SC5314:387845-390593	-0.0709055	0.7074	0.999577	-0.195164	0.5611	0.999191	-0.247422	0.43165	0.99955	0.148809	0.6514	0.999339	-0.0805882	0.79925	0.9995	-0.028965	0.92635	0.99953
orf19.2564	Ca21chrR_C_albicans_SC5314:390663-391527	0.0323592	0.9099	0.999577	0.169171	0.729	0.999191	-0.0418845	0.92855	0.99955	0.070654	0.87465	0.999339	-0.0605373	0.89675	0.9995	-0.20356	0.6567	0.99953
orf19.2565	Ca21chrR_C_albicans_SC5314:391752-394851	-0.163121	0.40765	0.999577	-0.379425	0.28005	0.999191	-0.4258	0.19695	0.99955	0.261877	0.43885	0.999339	-0.120421	0.71755	0.9995	-0.122902	0.70695	0.99953
orf19.2568	Ca21chrR_C_albicans_SC5314:395482-396193	-0.0796512	0.685	0.999577	-0.140473	0.70055	0.999191	-0.13028	0.6964	0.99955	-0.102575	0.7562	0.999339	0.11064	0.7429	0.9995	0.0814151	0.79505	0.99953
orf19.257	Ca21chr3_C_albicans_SC5314:572935-573262	0.343191	0.26465	0.999577	0.205135	0.72495	0.999191	0.0709259	0.8885	0.99955	0.475805	0.37505	0.999339	0.312931	0.553	0.9995	0.238834	0.63725	0.99953
orf19.2570	Ca21chrR_C_albicans_SC5314:396476-396896	0.0552822	0.76385	0.999577	-0.19902	0.55575	0.999191	-0.145567	0.6406	0.99955	0.0052728	0.9865	0.999339	-0.143299	0.6557	0.9995	-0.0352781	0.9105	0.99953
orf19.2571	Ca21chrR_C_albicans_SC5314:397251-397884	-0.0621682	0.76	0.999577	0.0319787	0.9309	0.999191	0.0687537	0.8397	0.99955	-0.0780728	0.81525	0.999339	-0.101037	0.7716	0.9995	-0.00317408	0.99285	0.99953
orf19.2573	Ca21chrR_C_albicans_SC5314:398691-400470	-0.172291	0.4776	0.999577	-0.0915629	0.8478	0.999191	-0.0501118	0.90525	0.99955	0.146307	0.72745	0.999339	0.0365774	0.9262	0.9995	0.0597095	0.8867	0.99953
orf19.2574	Ca21chrR_C_albicans_SC5314:400732-403453	-0.0801831	0.6766	0.999577	-0.0319161	0.92325	0.999191	-0.00908115	0.9771	0.99955	-0.164634	0.6084	0.999339	-0.0796795	0.8064	0.9995	-0.124737	0.7016	0.99953
orf19.2575	Ca21chrR_C_albicans_SC5314:404542-405502	0.00334243	0.98725	0.999577	0.046097	0.9035	0.999191	0.0750309	0.8313	0.99955	0.0717585	0.8393	0.999339	0.0756986	0.8403	0.9995	0.0211146	0.94915	0.99953
orf19.2579	Ca21chrR_C_albicans_SC5314:405502-407914	-0.0399356	0.8409	0.999577	0.0199097	0.95655	0.999191	-0.0027169	0.9929	0.99955	0.0684338	0.84965	0.999339	0.134755	0.69965	0.9995	0.122735	0.715	0.99953
orf19.258	Ca21chr3_C_albicans_SC5314:576624-577383	0.738287	0.19275	0.999577	1.32522	1	1	0.42241	0.6031	0.99955	0.674585	0.41325	0.999339	0.204746	1	1	0.716989	0.37275	0.99953
orf19.2580	Ca21chrR_C_albicans_SC5314:408034-409030	0.0996789	0.66115	0.999577	-0.0480318	0.9004	0.999191	0.228355	0.54	0.99955	-0.0396673	0.91195	0.999339	-0.0502861	0.89565	0.9995	-0.0515272	0.89385	0.99953
orf19.2581	Ca21chrR_C_albicans_SC5314:409240-410236	-0.0364728	0.9003	0.999577	0.118897	0.8177	0.999191	-0.351406	0.4444	0.99955	-0.104377	0.82595	0.999339	0.149156	0.74385	0.9995	0.107408	0.8155	0.99953
orf19.2582	Ca21chrR_C_albicans_SC5314:410668-413725	-0.0546397	0.7805	0.999577	-0.174779	0.60785	0.999191	-0.164138	0.6182	0.99955	0.0296266	0.92795	0.999339	-0.0704409	0.8416	0.9995	-0.0426495	0.8966	0.99953
orf19.2583	Ca21chrR_C_albicans_SC5314:414015-415971	0.170243	1	1	1.31414	1	1	-0.794014	1	1	0.163223	1	1	-0.333704	1	1	0.0910558	1	1
orf19.2583.1	Ca21chrR_C_albicans_SC5314:417073-417839	-0.838661	1	1	-1.05169	1	1	0.618886	1	1	-2.1472	1	1	-0.925808	1	1	-0.637355	1	1
orf19.2583.2	Ca21chrR_C_albicans_SC5314:417073-417839	-0.59246	0.23725	0.999577	0.11466	0.8915	0.999191	-0.633281	0.4164	0.99955	-0.614884	0.46015	0.999339	-0.138451	0.8657	0.9995	-0.693203	0.4151	0.99953
orf19.2584	Ca21chrR_C_albicans_SC5314:417906-418705	-0.259128	0.46215	0.999577	-0.44961	0.46405	0.999191	0.216647	0.7142	0.99955	-0.419522	0.44385	0.999339	-0.590099	0.31755	0.9995	-0.248408	0.6586	0.99953
orf19.2585	Ca21chrR_C_albicans_SC5314:418964-419555	1.64692	1	1	1.43905	1	1	2.98008	1	1	-0.519777	1	1	0.891036	0.33365	0.9995	0.438275	1	1
orf19.2587	Ca21chrR_C_albicans_SC5314:420761-422258	-0.379215	0.0913	0.93043	-0.0204929	0.95455	0.999191	0.0861702	0.82695	0.99955	-0.678098	0.07535	0.999339	-0.348042	0.3797	0.9995	-0.49711	0.18175	0.99953
orf19.259	Ca21chr3_C_albicans_SC5314:577759-578515	0.410644	0.099	0.949781	-0.280854	0.5077	0.999191	-0.289937	0.4739	0.99955	0.42551	0.26545	0.999339	-0.113998	0.77355	0.9995	0.0614797	0.8696	0.99953
orf19.2590	Ca21chrR_C_albicans_SC5314:422481-423120	0.738962	0.0669	0.832042	1.16962	0.0687	0.999191	0.133366	0.83005	0.99955	0.653134	0.27515	0.999339	1.06863	0.10085	0.9995	0.756803	0.24	0.99953
orf19.2591	Ca21chrR_C_albicans_SC5314:423369-424671	-0.44367	1	1	0.00124101	1	1	0.102186	1	1	-1.17678	1	1	-0.794615	1	1	-0.620362	1	1
orf19.2593	Ca21chrR_C_albicans_SC5314:425225-426350	-0.0854726	0.7569	0.999577	-0.312877	0.5002	0.999191	0.189066	0.67225	0.99955	0.333146	0.4879	0.999339	0.336481	0.4703	0.9995	0.593574	0.1939	0.99953
orf19.2594	Ca21chrR_C_albicans_SC5314:427491-428391	0.0322764	0.8706	0.999577	-0.211161	0.54995	0.999191	-0.0690858	0.8361	0.99955	0.179331	0.59615	0.999339	-0.059168	0.86575	0.9995	0.0832968	0.80475	0.99953
orf19.2597	Ca21chrR_C_albicans_SC5314:428530-429937	0.353031	0.11505	0.999577	0.388503	0.3136	0.999191	0.0640124	0.86335	0.99955	0.235586	0.5158	0.999339	0.428814	0.2323	0.9995	0.232496	0.50915	0.99953
orf19.2598	Ca21chrR_C_albicans_SC5314:430302-431051	0.0947819	0.61715	0.999577	-0.320008	0.355	0.999191	-0.230295	0.46785	0.99955	0.405771	0.2255	0.999339	0.0798247	0.80445	0.9995	0.199261	0.53	0.99953
orf19.2599	Ca21chrR_C_albicans_SC5314:431378-432233	-0.282004	0.1685	0.999577	0.0435759	0.9099	0.999191	-0.141389	0.69905	0.99955	-0.365487	0.3199	0.999339	-0.0750211	0.8307	0.9995	-0.132518	0.71755	0.99953
orf19.26	Ca21chr2_C_albicans_SC5314:1320000-1321188	0.0959671	0.60835	0.999577	-0.287964	0.4029	0.999191	-0.198061	0.5488	0.99955	0.154831	0.64445	0.999339	-0.0509621	0.8771	0.9995	0.0245229	0.93875	0.99953
orf19.260	Ca21chr3_C_albicans_SC5314:578642-580397	-0.101634	0.6132	0.999577	-0.052659	0.8791	0.999191	-0.118775	0.72275	0.99955	-0.0378647	0.90795	0.999339	0.0312961	0.92865	0.9995	-0.147256	0.65545	0.99953
orf19.2600	Ca21chrR_C_albicans_SC5314:433228-435586	-0.0814042	0.69165	0.999577	-0.00906144	0.98135	0.999191	-0.0629929	0.84835	0.99955	-0.154615	0.66105	0.999339	-0.0225605	0.94955	0.9995	-0.153497	0.6447	0.99953
orf19.2601	Ca21chrR_C_albicans_SC5314:436065-437760	-0.111672	0.5706	0.999577	-0.0956447	0.79015	0.999191	-0.0778018	0.8218	0.99955	-0.174167	0.60875	0.999339	-0.132463	0.69895	0.9995	-0.0553546	0.8728	0.99953
orf19.2602	Ca21chrR_C_albicans_SC5314:440891-443243	-0.157471	0.4385	0.999577	0.349095	0.30925	0.999191	-0.0754922	0.8155	0.99955	-0.368596	0.2689	0.999339	-0.0643857	0.8469	0.9995	-0.343202	0.2924	0.99953
orf19.2604	Ca21chrR_C_albicans_SC5314:445212-446709	0.0378584	0.8648	0.999577	0.186579	0.62805	0.999191	0.00709328	0.98285	0.99955	0.118177	0.74405	0.999339	0.0578007	0.8776	0.9995	0.068865	0.85525	0.99953
orf19.2605	Ca21chrR_C_albicans_SC5314:447155-449228	-0.188859	0.3185	0.999577	-0.218055	0.50855	0.999191	-0.179378	0.5706	0.99955	-0.119537	0.71545	0.999339	-0.187491	0.5664	0.9995	-0.152392	0.63655	0.99953
orf19.2606	Ca21chrR_C_albicans_SC5314:449422-451924	0.0273023	0.8883	0.999577	-0.0203326	0.955	0.999191	-0.105482	0.76525	0.99955	0.0297762	0.93235	0.999339	0.0614237	0.84855	0.9995	0.0454913	0.89365	0.99953
orf19.2607	Ca21chrR_C_albicans_SC5314:452962-453886	0.246918	0.21175	0.999577	0.182456	0.5886	0.999191	-0.0592153	0.8546	0.99955	0.45727	0.1708	0.999339	0.422354	0.20415	0.9995	0.262064	0.429	0.99953
orf19.2608	Ca21chrR_C_albicans_SC5314:454022-455033	-0.64504	0.0011	0.0697424	-0.398205	0.2342	0.999191	-0.283677	0.3828	0.99955	-0.685151	0.03765	0.999339	-0.544769	0.10185	0.9995	-0.59977	0.06585	0.99953
orf19.2609	Ca21chrR_C_albicans_SC5314:456877-458440	-0.0899711	0.63225	0.999577	-0.109197	0.74315	0.999191	-0.0465811	0.88275	0.99955	0.0572929	0.8639	0.999339	-0.0354916	0.9119	0.9995	0.0259569	0.93405	0.99953
orf19.261	Ca21chr3_C_albicans_SC5314:580881-582642	0.0219353	0.91655	0.999577	0.0944098	0.7838	0.999191	0.212514	0.4996	0.99955	-0.150747	0.6464	0.999339	-0.0650586	0.8505	0.9995	0.00201148	0.9944	0.99953
orf19.2610	Ca21chrR_C_albicans_SC5314:458813-459418	0.0509448	0.7914	0.999577	0.107982	0.7576	0.999191	0.0472264	0.8892	0.99955	0.0193668	0.9579	0.999339	0.310764	0.36495	0.9995	0.207022	0.5285	0.99953
orf19.2611	Ca21chrR_C_albicans_SC5314:459675-462318	-0.0877495	0.64005	0.999577	0.0892828	0.79435	0.999191	0.0508482	0.87555	0.99955	-0.0686886	0.82415	0.999339	0.0505855	0.8858	0.9995	0.0385537	0.9035	0.99953
orf19.2612	Ca21chrR_C_albicans_SC5314:462373-463126	0.0548037	0.81695	0.999577	-0.298859	0.4618	0.999191	-0.14803	0.6898	0.99955	0.302778	0.4304	0.999339	-0.0231586	0.9538	0.9995	0.161074	0.6663	0.99953
orf19.2613	Ca21chrR_C_albicans_SC5314:463714-464800	-0.112898	0.53915	0.999577	-0.0710449	0.83585	0.999191	-0.00903931	0.9772	0.99955	-0.0733445	0.82255	0.999339	0.0860637	0.7852	0.9995	0.0261322	0.93135	0.99953
orf19.2614	Ca21chrR_C_albicans_SC5314:465462-466283	0.0855023	0.6399	0.999577	0.220358	0.508	0.999191	-0.0100187	0.972	0.99955	-0.379483	0.23485	0.999339	0.046091	0.88965	0.9995	-0.200513	0.5258	0.99953
orf19.2615	Ca21chrR_C_albicans_SC5314:467267-469325	0.00849659	0.96425	0.999577	-0.167955	0.66315	0.999191	-0.0778486	0.8131	0.99955	0.107698	0.76605	0.999339	-0.00330951	0.9929	0.9995	-0.00758649	0.98155	0.99953
orf19.2616	Ca21chrR_C_albicans_SC5314:470545-475087	0.00656996	0.9742	0.999577	-0.0220248	0.9517	0.999191	-0.0835157	0.78705	0.99955	0.0737643	0.82395	0.999339	0.000344234	0.99895	0.9995	-0.0705924	0.8222	0.99953
orf19.2618	Ca21chrR_C_albicans_SC5314:475616-476846	0.271158	0.1683	0.999577	0.559855	0.10955	0.999191	0.319885	0.32955	0.99955	0.0561374	0.8617	0.999339	0.497002	0.13425	0.9995	0.20994	0.5119	0.99953
orf19.2619	Ca21chrR_C_albicans_SC5314:478041-479430	0.035963	0.8969	0.999577	0.409176	0.3561	0.999191	0.0383822	0.93065	0.99955	-0.108962	0.7954	0.999339	0.115608	0.78745	0.9995	-0.111773	0.79685	0.99953
orf19.262	Ca21chr3_C_albicans_SC5314:583229-586943	0.0583495	0.7571	0.999577	-0.153382	0.64645	0.999191	-0.0629143	0.84315	0.99955	0.316182	0.327	0.999339	0.154241	0.65085	0.9995	0.236775	0.46505	0.99953
orf19.2620	Ca21chrR_C_albicans_SC5314:1626334-1627021	-0.459267	1	1	-0.957259	1	1	-0.663838	1	1	0.513401	1	1	-0.0846961	1	1	-0.354602	1	1
orf19.2621	Ca21chrR_C_albicans_SC5314:1627399-1627850	-0.0339288	0.87385	0.999577	-0.0622701	0.86145	0.999191	0.138449	0.6976	0.99955	-0.167232	0.6307	0.999339	-0.171158	0.6437	0.9995	-0.133818	0.70145	0.99953
orf19.2622	Ca21chrR_C_albicans_SC5314:1628046-1628715	-0.120698	0.5106	0.999577	-0.0408222	0.9028	0.999191	0.0858327	0.7992	0.99955	-0.162211	0.61965	0.999339	-0.0871864	0.78775	0.9995	-0.0257084	0.9364	0.99953
orf19.2623	Ca21chrR_C_albicans_SC5314:1629412-1631995	0.122024	0.5285	0.999577	-0.0116228	0.9699	0.999191	-0.24302	0.4428	0.99955	0.172003	0.5956	0.999339	0.15623	0.6411	0.9995	0.00607068	0.98525	0.99953
orf19.2624	Ca21chrR_C_albicans_SC5314:1634740-1636564	0.60602	1	1	0.0264716	1	1	0.568192	1	1	1.21146	1	1	0.231279	1	1	1.0057	1	1
orf19.2625	Ca21chrR_C_albicans_SC5314:1637900-1638206	0	1	1	0	1	1	0	1	1	0	1	1	0	1	1	0	1	1
orf19.2629	Ca21chr4_C_albicans_SC5314:1145109-1151538	-0.0786797	0.6991	0.999577	-0.479143	0.2115	0.999191	-0.404176	0.24365	0.99955	0.355673	0.30115	0.999339	-0.0939343	0.78935	0.9995	0.0861346	0.8055	0.99953
orf19.263.1	Ca21chr3_C_albicans_SC5314:588471-589302	-0.0160287	0.93165	0.999577	0.601344	0.08085	0.999191	0.0769663	0.8112	0.99955	-0.26617	0.4312	0.999339	0.133192	0.6894	0.9995	-0.179105	0.57385	0.99953
orf19.2630	Ca21chr4_C_albicans_SC5314:1144292-1144940	0.0364063	0.86375	0.999577	-0.0885324	0.81695	0.999191	-0.147799	0.67575	0.99955	0.273061	0.4392	0.999339	-0.0331356	0.92695	0.9995	0.0714309	0.8389	0.99953
orf19.2631	Ca21chr4_C_albicans_SC5314:1143214-1144204	0.221978	0.2635	0.999577	0.0191834	0.95765	0.999191	-0.0845572	0.79875	0.99955	0.0401997	0.9092	0.999339	-0.0147658	0.9665	0.9995	0.0398411	0.9058	0.99953
orf19.2633	Ca21chrR_C_albicans_SC5314:1677430-1679209	-0.05992	0.82875	0.999577	0.426074	0.34545	0.999191	-0.0278746	0.95255	0.99955	-0.120746	0.78405	0.999339	0.0845949	0.85025	0.9995	-0.198089	0.66415	0.99953
orf19.2633.1	Ca21chrR_C_albicans_SC5314:1679745-1679940	0.507733	0.24475	0.999577	0.665547	0.4056	0.999191	-0.455864	0.5243	0.99955	0.686142	0.2992	0.999339	-0.0153895	0.9593	0.9995	0.0916496	0.8901	0.99953
orf19.2637	Ca21chr5_C_albicans_SC5314:777342-778356	-0.146975	0.5159	0.999577	0.26878	0.48645	0.999191	0.213978	0.57265	0.99955	-0.422027	0.25495	0.999339	-0.136118	0.72125	0.9995	-0.238252	0.5237	0.99953
orf19.2638	Ca21chr5_C_albicans_SC5314:772040-772868	0.536019	0.24745	0.999577	0.198342	1	1	0.312452	1	1	0.646973	0.3359	0.999339	-0.10713	1	1	0.233456	1	1
orf19.2638.1	Ca21chr5_C_albicans_SC5314:775494-775710	0.318699	0.23405	0.999577	0.138532	0.75905	0.999191	0.0398902	0.9259	0.99955	0.378396	0.3687	0.999339	0.0287618	0.9497	0.9995	0.0721401	0.8726	0.99953
orf19.2639	Ca21chr5_C_albicans_SC5314:768149-768671	1.03769	5e-05	0.00662841	0.791478	0.0157	0.999191	0.409574	0.20405	0.99955	0.999329	0.00185	0.327167	0.966652	0.0043	0.946773	0.668557	0.04025	0.99953
orf19.2639.1	Ca21chr5_C_albicans_SC5314:767256-767784	0.143864	0.5025	0.999577	-0.682975	0.0635	0.999191	-0.355994	0.31535	0.99955	0.868564	0.01615	0.731595	0.184448	0.6227	0.9995	0.448843	0.21085	0.99953
orf19.264	Ca21chr3_C_albicans_SC5314:590520-591873	0.237677	0.25605	0.999577	-0.620451	0.0919	0.999191	-0.502733	0.14965	0.99955	0.806548	0.0205	0.838365	0.0824118	0.81565	0.9995	0.299843	0.39305	0.99953
orf19.2640	Ca21chr5_C_albicans_SC5314:766282-766939	-0.0662966	0.73675	0.999577	-0.0542804	0.8839	0.999191	0.0280229	0.9382	0.99955	0.213837	0.51655	0.999339	0.244737	0.4776	0.9995	0.183914	0.5777	0.99953
orf19.2641	Ca21chr5_C_albicans_SC5314:764934-766179	0.0552301	0.794	0.999577	0.0277921	0.94235	0.999191	0.0160814	0.96575	0.99955	0.114743	0.7437	0.999339	-0.0176668	0.9617	0.9995	-0.0512246	0.88585	0.99953
orf19.2642	Ca21chr5_C_albicans_SC5314:764190-764706	0.14901	0.5622	0.999577	-0.367573	0.41665	0.999191	0.0661823	0.8769	0.99955	0.328438	0.44065	0.999339	0.133714	0.76045	0.9995	0.178903	0.6774	0.99953
orf19.2643	Ca21chr5_C_albicans_SC5314:763527-764001	0.320149	0.09215	0.930862	-0.151201	0.66745	0.999191	-0.267896	0.4052	0.99955	0.388191	0.251	0.999339	0.101462	0.75695	0.9995	0.0565372	0.85655	0.99953
orf19.2644	Ca21chr5_C_albicans_SC5314:762002-763127	-0.0735517	0.7601	0.999577	-0.284369	0.5085	0.999191	-0.139815	0.7316	0.99955	0.046927	0.90825	0.999339	-0.265779	0.5328	0.9995	0.00878082	0.98195	0.99953
orf19.2645	Ca21chr5_C_albicans_SC5314:760523-760844	-1.50213	1	1	-1.16849	1	1	#NAME?	1	1	-0.866437	1	1	-1.91729	1	1	#NAME?	1	1
orf19.2646	Ca21chr5_C_albicans_SC5314:756049-759778	-0.216678	0.2849	0.999577	-0.253277	0.46445	0.999191	-0.232848	0.49005	0.99955	-0.177463	0.5895	0.999339	-0.171234	0.6145	0.9995	-0.148907	0.66485	0.99953
orf19.2647	Ca21chr5_C_albicans_SC5314:754183-755770	-0.401768	0.19815	0.999577	-0.96242	0.098	0.999191	-0.685555	0.20255	0.99955	0.448334	0.37335	0.999339	-0.151078	0.77605	0.9995	-0.177509	0.73915	0.99953
orf19.2649	Ca21chr5_C_albicans_SC5314:748890-750012	-0.03322	0.9165	0.999577	0.0200104	0.97135	0.999191	0.245032	0.63565	0.99955	0.0858685	0.86425	0.999339	-0.141405	0.77515	0.9995	0.259045	0.5961	0.99953
orf19.265	Ca21chr3_C_albicans_SC5314:593878-595381	0.574605	1	1	1.5259	1	1	-1.22727	1	1	inf	1	1	inf	1	1	inf	1	1
orf19.2650	Ca21chr5_C_albicans_SC5314:745172-747470	0.308342	0.12595	0.999577	-0.240712	0.4873	0.999191	-0.141429	0.67615	0.99955	0.425848	0.2022	0.999339	-0.0151582	0.96475	0.9995	0.0949466	0.7696	0.99953
orf19.2650.1	Ca21chr5_C_albicans_SC5314:744332-744620	0.391059	0.19935	0.999577	0.257039	0.5993	0.999191	0.622681	0.2167	0.99955	0.345928	0.46705	0.999339	0.473366	0.3227	0.9995	0.575079	0.2449	0.99953
orf19.2651	Ca21chr5_C_albicans_SC5314:742855-744115	-0.0249929	0.9364	0.999577	-0.0649707	0.92145	0.999191	0.0651451	0.9091	0.99955	-0.0255958	0.96105	0.999339	-0.0232192	0.96535	0.9995	0.0418559	0.93575	0.99953
orf19.2652	Ca21chr5_C_albicans_SC5314:741778-742438	-0.0290236	0.9448	0.999577	0.406913	0.5327	0.999191	0.0868542	0.89465	0.99955	0.057747	0.93765	0.999339	0.809566	0.2216	0.9995	0.479955	0.4806	0.99953
orf19.2653	Ca21chr5_C_albicans_SC5314:736918-740200	0.0109467	0.9552	0.999577	0.466688	0.1576	0.999191	0.00294397	0.9932	0.99955	-0.286575	0.37915	0.999339	0.16282	0.6314	0.9995	-0.125413	0.69635	0.99953
orf19.2654	Ca21chr5_C_albicans_SC5314:734721-736380	0.301547	0.16625	0.999577	-0.118877	0.76435	0.999191	-0.178981	0.638	0.99955	0.317889	0.39335	0.999339	-0.0467241	0.9025	0.9995	0.0197566	0.9569	0.99953
orf19.2655	Ca21chr5_C_albicans_SC5314:731836-732958	-0.150499	0.5496	0.999577	-0.349187	0.41975	0.999191	-0.493024	0.2229	0.99955	-0.090713	0.82805	0.999339	-0.151185	0.7178	0.9995	-0.290453	0.47985	0.99953
orf19.2657	Ca21chr5_C_albicans_SC5314:726084-728208	0.270529	0.37735	0.999577	0.331899	0.5183	0.999191	0.295823	0.5555	0.99955	0.0830668	0.86445	0.999339	0.232016	0.63055	0.9995	0.0610132	0.8998	0.99953
orf19.2660	Ca21chr2_C_albicans_SC5314:1673424-1674534	0.421263	0.04605	0.739971	-0.638336	0.11235	0.999191	-0.360344	0.31	0.99955	0.794688	0.03195	0.95027	0.0337896	0.9278	0.9995	0.250592	0.47705	0.99953
orf19.2661	Ca21chr1_C_albicans_SC5314:1292868-1293864	0.0628916	0.9536	0.999577	0.126949	0.93295	0.999191	0.0626954	0.9442	0.99955	-0.0344769	0.9566	0.999339	0.240476	0.88215	0.9995	0.223026	0.87765	0.99953
orf19.2662	Ca21chr1_C_albicans_SC5314:1292868-1293864	-0.384389	0.22245	0.999577	0.380586	0.49285	0.999191	0.167049	0.75125	0.99955	-0.882845	0.1004	0.999339	-0.336211	0.52175	0.9995	-0.583313	0.26555	0.99953
orf19.2663	Ca21chr1_C_albicans_SC5314:1294912-1296667	0.0234151	0.90345	0.999577	-0.120698	0.7123	0.999191	0.0176613	0.956	0.99955	0.198958	0.5263	0.999339	0.0754798	0.82245	0.9995	0.127753	0.69045	0.99953
orf19.2664	Ca21chr4_C_albicans_SC5314:686741-689441	-0.0221142	0.9061	0.999577	0.104543	0.7594	0.999191	0.0629283	0.8493	0.99955	-0.258081	0.43755	0.999339	-0.0593682	0.85375	0.9995	-0.128664	0.6903	0.99953
orf19.2665	Ca21chr4_C_albicans_SC5314:682599-686337	-0.00743279	0.97305	0.999577	-0.0832301	0.8485	0.999191	-0.113356	0.77305	0.99955	-0.0353832	0.93035	0.999339	-0.022304	0.9499	0.9995	-0.028869	0.9422	0.99953
orf19.2667	Ca21chr4_C_albicans_SC5314:680959-681850	0.310504	0.0899	0.922535	-0.122413	0.7159	0.999191	-0.169424	0.58095	0.99955	0.549112	0.08815	0.999339	0.172809	0.611	0.9995	0.231206	0.46475	0.99953
orf19.2668	Ca21chr4_C_albicans_SC5314:679359-680277	-0.124416	0.59215	0.999577	-0.199491	0.63145	0.999191	0.0165051	0.96635	0.99955	-0.0277094	0.9487	0.999339	-0.178979	0.6721	0.9995	-0.00248286	0.99495	0.99953
orf19.2669	Ca21chr4_C_albicans_SC5314:674363-678707	-0.300387	0.1412	0.999577	-0.330883	0.34095	0.999191	-0.222212	0.50945	0.99955	-0.15932	0.6291	0.999339	-0.298805	0.38675	0.9995	-0.166853	0.6203	0.99953
orf19.267	Ca21chr3_C_albicans_SC5314:595747-599389	0.0927713	0.6281	0.999577	-0.159163	0.63235	0.999191	-0.0627324	0.84555	0.99955	0.000518814	0.99855	0.999339	-0.14338	0.65475	0.9995	-0.0465266	0.87735	0.99953
orf19.2670	Ca21chr4_C_albicans_SC5314:672893-673769	0.00138262	0.9944	0.999577	-0.299974	0.3908	0.999191	-0.328268	0.30645	0.99955	0.11931	0.7187	0.999339	-0.159502	0.62645	0.9995	-0.17787	0.5773	0.99953
orf19.2671	Ca21chr4_C_albicans_SC5314:671383-672727	-0.352337	0.0665	0.830609	-0.387458	0.24395	0.999191	-0.0308439	0.9187	0.99955	-0.472738	0.14745	0.999339	-0.337491	0.28925	0.9995	-0.153655	0.61855	0.99953
orf19.2672	Ca21chr4_C_albicans_SC5314:668327-670370	-0.0750088	0.7255	0.999577	-0.115308	0.761	0.999191	-0.0877392	0.8104	0.99955	0.105201	0.7626	0.999339	0.009292	0.98135	0.9995	0.0250275	0.9423	0.99953
orf19.2673	Ca21chr4_C_albicans_SC5314:665707-666727	0.292614	0.16995	0.999577	-0.277178	0.4586	0.999191	-0.29255	0.4104	0.99955	0.470894	0.17965	0.999339	0.107043	0.76585	0.9995	0.0615554	0.8618	0.99953
orf19.2674	Ca21chr4_C_albicans_SC5314:664110-665139	-0.315378	0.2789	0.999577	-0.750328	0.1215	0.999191	-0.522505	0.27	0.99955	0.384304	0.40985	0.999339	-0.227327	0.66075	0.9995	-0.0175913	0.96675	0.99953
orf19.2675	Ca21chr4_C_albicans_SC5314:660679-663964	0.107275	0.56445	0.999577	-0.187291	0.58145	0.999191	-0.0888276	0.771	0.99955	0.111609	0.72785	0.999339	-0.0581279	0.84965	0.9995	0.0377696	0.9027	0.99953
orf19.2676	Ca21chr4_C_albicans_SC5314:659592-660489	0.20589	0.42245	0.999577	0.342654	0.4316	0.999191	0.0986426	0.8085	0.99955	0.238018	0.57185	0.999339	0.344024	0.41775	0.9995	0.294718	0.4718	0.99953
orf19.2677	Ca21chr4_C_albicans_SC5314:657653-659519	-0.125307	0.4897	0.999577	0.0282208	0.934	0.999191	-0.143455	0.66525	0.99955	0.0171478	0.9561	0.999339	0.0404446	0.90035	0.9995	-0.0387951	0.9033	0.99953
orf19.2678	Ca21chr4_C_albicans_SC5314:654608-657311	-0.00546152	0.97725	0.999577	-0.104359	0.7589	0.999191	-0.0678353	0.81975	0.99955	-0.0168305	0.96035	0.999339	-0.0747195	0.81405	0.9995	-0.0857139	0.77595	0.99953
orf19.268	Ca21chr3_C_albicans_SC5314:599707-601051	-0.209284	0.2897	0.999577	-0.35826	0.33625	0.999191	-0.10691	0.7467	0.99955	-0.0415671	0.89765	0.999339	-0.110358	0.7462	0.9995	-0.0849985	0.79895	0.99953
orf19.2680	Ca21chr4_C_albicans_SC5314:649267-654511	-0.124611	0.5698	0.999577	-0.108311	0.78445	0.999191	-0.172163	0.6443	0.99955	0.00709958	0.98665	0.999339	-0.0118824	0.97635	0.9995	-0.0728055	0.8362	0.99953
orf19.2681	Ca21chr4_C_albicans_SC5314:646918-647896	0.363025	0.4228	0.999577	-0.477325	0.5494	0.999191	1.01299	0.1576	0.99955	0.408659	0.58735	0.999339	0.0835386	1	1	1.24849	0.0817	0.99953
orf19.2682	Ca21chr4_C_albicans_SC5314:644983-645811	0.0829507	0.7001	0.999577	-0.183226	0.61125	0.999191	-0.272352	0.44085	0.99955	0.424001	0.21355	0.999339	0.135106	0.6997	0.9995	0.104862	0.76405	0.99953
orf19.2684	Ca21chr4_C_albicans_SC5314:641844-644280	-0.0581146	0.75525	0.999577	-0.653256	0.0534	0.999191	-0.500892	0.10205	0.99955	0.588016	0.0725	0.999339	-0.0212325	0.9476	0.9995	0.227586	0.4648	0.99953
orf19.2685	Ca21chr4_C_albicans_SC5314:639769-640798	0.0113614	0.95885	0.999577	-0.483461	0.2488	0.999191	-0.279555	0.45135	0.99955	0.19686	0.6082	0.999339	-0.124992	0.7455	0.9995	0.10761	0.79175	0.99953
orf19.2686	Ca21chr4_C_albicans_SC5314:633977-635720	-0.0976324	0.6463	0.999577	-0.0712779	0.8459	0.999191	-0.134912	0.70445	0.99955	-0.0341005	0.9191	0.999339	-0.113489	0.75825	0.9995	-0.0841775	0.81425	0.99953
orf19.2687.1	Ca21chr4_C_albicans_SC5314:633513-633732	0.0991553	0.7116	0.999577	0.245607	0.62045	0.999191	-0.0662538	0.89365	0.99955	0.0207688	0.9662	0.999339	0.169096	0.71795	0.9995	0.0233168	0.95945	0.99953
orf19.2688	Ca21chr4_C_albicans_SC5314:630680-633200	0.0256794	0.9015	0.999577	-0.102219	0.77165	0.999191	-0.0345991	0.9217	0.99955	0.258564	0.4508	0.999339	0.102247	0.7737	0.9995	0.260904	0.43725	0.99953
orf19.269	Ca21chr3_C_albicans_SC5314:601354-602731	-0.0792705	0.7381	0.999577	-0.236098	0.5729	0.999191	-0.256492	0.51165	0.99955	0.290258	0.46225	0.999339	0.0136187	0.97295	0.9995	0.0853895	0.8283	0.99953
orf19.2690	Ca21chr4_C_albicans_SC5314:627863-630557	-0.212046	0.25325	0.999577	0.0278642	0.9353	0.999191	-0.0660947	0.832	0.99955	-0.0638383	0.8451	0.999339	-0.0209583	0.94985	0.9995	-0.0573177	0.84675	0.99953
orf19.2691	Ca21chr4_C_albicans_SC5314:624373-625096	-0.464386	0.23545	0.999577	-1.3623	0.05535	0.999191	-0.680069	0.24785	0.99955	0.314434	0.6303	0.999339	-0.369596	0.5586	0.9995	0.150282	0.7961	0.99953
orf19.2693	Ca21chr4_C_albicans_SC5314:622951-623611	0.253106	0.33975	0.999577	0.11537	0.781	0.999191	-0.737154	0.07635	0.99955	0.144509	0.73825	0.999339	0.590764	0.1646	0.9995	-0.00787667	0.98815	0.99953
orf19.2694	Ca21chr4_C_albicans_SC5314:621566-622796	-0.015202	0.94325	0.999577	0.0770247	0.83665	0.999191	0.0478334	0.8997	0.99955	-0.21577	0.5372	0.999339	-0.0901734	0.80075	0.9995	-0.149567	0.6812	0.99953
orf19.2695	Ca21chr4_C_albicans_SC5314:615301-620665	-0.159038	0.4564	0.999577	-0.0677449	0.8671	0.999191	-0.0712361	0.85295	0.99955	-0.108549	0.77215	0.999339	-0.0812274	0.8269	0.9995	-0.0740943	0.84615	0.99953
orf19.2697	Ca21chr4_C_albicans_SC5314:609472-615169	-0.0311899	0.8709	0.999577	0.111409	0.7586	0.999191	0.0563263	0.86915	0.99955	-0.0806912	0.81555	0.999339	0.0202976	0.95375	0.9995	0.0289549	0.933	0.99953
orf19.2698	Ca21chr4_C_albicans_SC5314:608757-609084	0.159731	0.48345	0.999577	-0.0456929	0.90885	0.999191	0.101044	0.7894	0.99955	0.0551773	0.8831	0.999339	0.00575479	0.98815	0.9995	0.177389	0.6461	0.99953
orf19.2699	Ca21chr4_C_albicans_SC5314:606595-608542	0.0194635	0.9293	0.999577	-0.316951	0.4261	0.999191	-0.310904	0.4054	0.99955	-0.00960387	0.9782	0.999339	-0.105648	0.7815	0.9995	-0.0890938	0.8094	0.99953
orf19.27	Ca21chr2_C_albicans_SC5314:1321871-1323179	0.00630544	0.97795	0.999577	-0.573544	0.17175	0.999191	-0.391031	0.3082	0.99955	0.450551	0.2392	0.999339	-0.0507699	0.8988	0.9995	0.134957	0.7303	0.99953
orf19.270	Ca21chr3_C_albicans_SC5314:603152-603467	-0.186544	0.5015	0.999577	-0.850436	0.0865	0.999191	-0.23478	0.62535	0.99955	-0.107678	0.80285	0.999339	-0.716119	0.13065	0.9995	-0.345804	0.46905	0.99953
orf19.2701	Ca21chr4_C_albicans_SC5314:605539-606058	-0.557492	1	1	-1.91353	1	1	-0.397275	1	1	0.780277	0.3938	0.999339	-1.89532	1	1	-0.435084	1	1
orf19.2703	Ca21chr4_C_albicans_SC5314:603320-604889	-0.1719	0.3722	0.999577	-0.0214692	0.94885	0.999191	-0.0527993	0.87535	0.99955	-0.333242	0.30755	0.999339	-0.14588	0.65985	0.9995	-0.152838	0.6329	0.99953
orf19.2704	Ca21chr4_C_albicans_SC5314:602845-603166	-0.100491	1	1	-0.00241726	1	1	0.987143	1	1	-0.0936514	1	1	-0.0374117	1	1	-0.0881043	1	1
orf19.2706	Ca21chr4_C_albicans_SC5314:599370-600732	-0.156945	0.3851	0.999577	0.00219661	0.9944	0.999191	0.0637444	0.84335	0.99955	-0.281669	0.3808	0.999339	-0.240847	0.44795	0.9995	-0.109673	0.72855	0.99953
orf19.2707.1	Ca21chr4_C_albicans_SC5314:598761-598959	-0.12638	0.4891	0.999577	0.0628918	0.85185	0.999191	0.202939	0.53325	0.99955	-0.261624	0.41455	0.999339	-0.228917	0.4815	0.9995	-0.0961957	0.75435	0.99953
orf19.2708	Ca21chr4_C_albicans_SC5314:597581-598349	0.197753	0.3196	0.999577	-0.757537	0.02845	0.999191	-0.76918	0.0232	0.99955	0.903204	0.0068	0.533936	0.0645979	0.84875	0.9995	0.206743	0.53365	0.99953
orf19.2709	Ca21chr4_C_albicans_SC5314:596084-597368	-0.18062	0.42515	0.999577	-0.161249	0.7079	0.999191	-0.069907	0.85875	0.99955	0.0901207	0.82225	0.999339	-0.0436969	0.91705	0.9995	0.0897254	0.82025	0.99953
orf19.271	Ca21chr3_C_albicans_SC5314:604206-604983	-0.0117974	1	1	0.0862041	1	1	0.327462	1	1	#NAME?	1	1	0.965097	1	1	1.05635	1	1
orf19.2710	Ca21chr4_C_albicans_SC5314:595270-595915	0.00776679	0.96975	0.999577	-0.36301	0.30005	0.999191	-0.216596	0.51105	0.99955	0.487228	0.16995	0.999339	0.134546	0.6903	0.9995	0.125242	0.71575	0.99953
orf19.2711	Ca21chr4_C_albicans_SC5314:592521-594915	-0.085324	0.64715	0.999577	0.113428	0.73895	0.999191	0.0518073	0.8726	0.99955	-0.154429	0.64125	0.999339	-0.0108253	0.9748	0.9995	-0.0140231	0.96395	0.99953
orf19.2711.1	Ca21chr4_C_albicans_SC5314:591484-592276	-0.18873	0.39895	0.999577	-0.626426	0.1143	0.999191	-0.173549	0.64485	0.99955	0.280615	0.45155	0.999339	-0.0375896	0.9251	0.9995	0.282094	0.46015	0.99953
orf19.2712	Ca21chr4_C_albicans_SC5314:586424-591191	-0.0744814	0.7022	0.999577	-0.11419	0.7523	0.999191	-0.099782	0.76465	0.99955	0.180811	0.59295	0.999339	-0.0301485	0.93	0.9995	0.106587	0.74035	0.99953
orf19.2713	Ca21chr4_C_albicans_SC5314:586424-591191	-0.465421	1	1	-0.758036	1	1	-0.430092	1	1	-0.053844	1	1	-0.732021	1	1	-0.374859	1	1
orf19.2715	Ca21chr4_C_albicans_SC5314:584482-585841	0.0882486	0.6411	0.999577	0.281232	0.40515	0.999191	0.0884791	0.78335	0.99955	-0.0437129	0.8988	0.999339	0.0867901	0.7993	0.9995	0.0399573	0.9014	0.99953
orf19.2717	Ca21chr4_C_albicans_SC5314:582506-584201	0.180725	0.38195	0.999577	-0.296332	0.4234	0.999191	-0.425354	0.2101	0.99955	0.711415	0.04405	0.999339	0.162192	0.6518	0.9995	0.140973	0.6845	0.99953
orf19.272	Ca21chr3_C_albicans_SC5314:605188-607345	0.39263	0.0526	0.770424	0.262464	0.4657	0.999191	-0.482488	0.13085	0.99955	-0.543481	0.1054	0.999339	0.0619732	0.86385	0.9995	-0.297061	0.3625	0.99953
orf19.2720	Ca21chr4_C_albicans_SC5314:580781-582416	0.104204	0.6186	0.999577	-0.0600825	0.87365	0.999191	-0.00883358	0.98065	0.99955	0.00705393	0.9837	0.999339	0.0631803	0.864	0.9995	0.0734399	0.83675	0.99953
orf19.2721	Ca21chr4_C_albicans_SC5314:579491-580529	0.0646359	0.7623	0.999577	-0.348888	0.325	0.999191	-0.162391	0.6293	0.99955	0.210525	0.54935	0.999339	0.0125953	0.9697	0.9995	0.251389	0.46925	0.99953
orf19.2722	Ca21chr4_C_albicans_SC5314:578213-579236	0.276629	0.19945	0.999577	0.0118024	0.9745	0.999191	0.103986	0.77225	0.99955	0.155574	0.6611	0.999339	0.0998929	0.7879	0.9995	0.136413	0.7015	0.99953
orf19.2723	Ca21chr4_C_albicans_SC5314:577405-577852	0.663166	0.03655	0.670428	0.894603	0.10215	0.999191	-0.412065	0.4272	0.99955	0.748515	0.1548	0.999339	1.38337	0.0137	0.9995	0.391322	0.4452	0.99953
orf19.2724	Ca21chr4_C_albicans_SC5314:571921-573418	0.0264538	0.8895	0.999577	-0.651795	0.0521	0.999191	-0.541606	0.0948	0.99955	0.312264	0.3337	0.999339	-0.257186	0.4393	0.9995	-0.0426053	0.8911	0.99953
orf19.2725	Ca21chr4_C_albicans_SC5314:566925-567228	1.27901	1	1	inf	1	1	1.23506	1	1	-1.28675	1	1	0.856282	1	1	1.15127	1	1
orf19.2726	Ca21chr4_C_albicans_SC5314:558958-559897	-0.082609	0.71525	0.999577	0.360068	0.36225	0.999191	-0.0168527	0.9653	0.99955	-0.530801	0.15095	0.999339	-0.0559211	0.8859	0.9995	-0.390827	0.29765	0.99953
orf19.2727	Ca21chr4_C_albicans_SC5314:557844-558606	0.144912	0.46245	0.999577	-0.312938	0.39085	0.999191	-0.267758	0.4412	0.99955	0.363294	0.2971	0.999339	0.152016	0.65665	0.9995	0.177914	0.5796	0.99953
orf19.2728	Ca21chr4_C_albicans_SC5314:555925-557695	0.0989888	0.63995	0.999577	-0.0270293	0.94325	0.999191	-0.219296	0.54215	0.99955	0.47146	0.1748	0.999339	0.121169	0.72925	0.9995	0.158892	0.65915	0.99953
orf19.273	Ca21chr3_C_albicans_SC5314:610078-611086	-0.183508	0.45965	0.999577	-0.201182	0.64595	0.999191	-0.138604	0.73145	0.99955	-0.0891974	0.8354	0.999339	-0.151354	0.7332	0.9995	-0.126054	0.7542	0.99953
orf19.2730	Ca21chr4_C_albicans_SC5314:553937-555758	-0.277374	0.14785	0.999577	-0.344498	0.3262	0.999191	-0.393453	0.22615	0.99955	-0.173188	0.60755	0.999339	-0.16998	0.60345	0.9995	-0.266246	0.42035	0.99953
orf19.2731	Ca21chr4_C_albicans_SC5314:553227-553566	-0.216752	0.5014	0.999577	-0.064526	0.9065	0.999191	0.191952	0.7244	0.99955	-0.276492	0.6024	0.999339	-0.028345	0.951	0.9995	-0.0862429	0.87335	0.99953
orf19.2733	Ca21chr4_C_albicans_SC5314:551636-553190	0.322288	0.1757	0.999577	-0.551461	0.21665	0.999191	-0.702556	0.097	0.99955	0.688012	0.0813	0.999339	-0.0230218	0.9553	0.9995	0.00757885	0.98475	0.99953
orf19.2734	Ca21chr4_C_albicans_SC5314:550363-551371	-0.0788182	0.8391	0.999577	0.00125925	0.9683	0.999191	0.0417585	0.9408	0.99955	-0.604283	0.3234	0.999339	-0.466337	0.4391	0.9995	-0.0499419	0.9364	0.99953
orf19.2735	Ca21chr4_C_albicans_SC5314:548008-549178	0.566749	0.0209	0.532357	0.76634	0.0793	0.999191	0.589789	0.1431	0.99955	0.448993	0.27315	0.999339	0.605441	0.1451	0.9995	0.382771	0.3387	0.99953
orf19.2736	Ca21chr4_C_albicans_SC5314:547140-547581	0.248269	0.2371	0.999577	-0.321238	0.35645	0.999191	-0.385936	0.25025	0.99955	0.567309	0.10265	0.999339	0.150101	0.67285	0.9995	0.160137	0.6348	0.99953
orf19.2737	Ca21chr4_C_albicans_SC5314:543773-546002	-0.373717	0.04185	0.709259	-0.495753	0.1331	0.999191	-0.257264	0.4007	0.99955	-0.374385	0.2495	0.999339	-0.460619	0.14415	0.9995	-0.324554	0.28955	0.99953
orf19.2738	Ca21chr4_C_albicans_SC5314:539119-541600	0.42763	0.14095	0.999577	0.74739	0.1258	0.999191	0.172597	0.7291	0.99955	0.313278	0.5118	0.999339	0.986668	0.0529	0.9995	0.164249	0.7386	0.99953
orf19.2739	Ca21chr4_C_albicans_SC5314:536979-538698	0.193523	0.3333	0.999577	-0.509662	0.14185	0.999191	-0.297943	0.3801	0.99955	0.537212	0.1154	0.999339	-0.0102086	0.976	0.9995	-0.0131256	0.9684	0.99953
orf19.274	Ca21chr3_C_albicans_SC5314:612135-615309	-0.0476016	0.79715	0.999577	-0.221885	0.5054	0.999191	-0.12796	0.6784	0.99955	0.0823203	0.80405	0.999339	-0.024936	0.93895	0.9995	-0.0124748	0.9658	0.99953
orf19.2740	Ca21chr4_C_albicans_SC5314:534368-536699	-0.0545276	0.78785	0.999577	-0.149574	0.6635	0.999191	-0.122622	0.7139	0.99955	0.182147	0.5863	0.999339	0.0115775	0.97145	0.9995	0.0138183	0.96735	0.99953
orf19.2742	Ca21chr4_C_albicans_SC5314:534008-534347	0.292815	0.52765	0.999577	0.729327	0.36635	0.999191	0.053449	0.9521	0.99955	0.457813	0.53925	0.999339	0.55886	0.43585	0.9995	0.716655	0.2995	0.99953
orf19.2743	Ca21chr4_C_albicans_SC5314:531820-533641	-0.272851	0.2176	0.999577	-0.345532	0.35935	0.999191	-0.380201	0.3023	0.99955	-0.143634	0.7007	0.999339	-0.298155	0.4329	0.9995	-0.136927	0.71065	0.99953
orf19.2745	Ca21chr4_C_albicans_SC5314:529989-531366	0.33211	1	1	0.330624	1	1	0.691007	1	1	0.412118	0.5459	0.999339	0.0106744	1	1	0.130016	1	1
orf19.2746	Ca21chr4_C_albicans_SC5314:527494-529387	-0.193183	0.31365	0.999577	0.0931369	0.77205	0.999191	0.0271257	0.9316	0.99955	-0.244323	0.46325	0.999339	-0.152622	0.6458	0.9995	-0.149662	0.6329	0.99953
orf19.2747	Ca21chr4_C_albicans_SC5314:523969-527059	-0.182336	0.38915	0.999577	-0.369535	0.3283	0.999191	-0.470728	0.2013	0.99955	-0.0617187	0.8659	0.999339	-0.272517	0.4651	0.9995	-0.027671	0.9371	0.99953
orf19.2748	Ca21chr4_C_albicans_SC5314:517409-520334	0.334426	0.12945	0.999577	0.0860392	0.8228	0.999191	-0.0437761	0.90675	0.99955	0.528719	0.12795	0.999339	0.26302	0.4785	0.9995	0.414911	0.24165	0.99953
orf19.2749	Ca21chr4_C_albicans_SC5314:514147-515620	-0.101957	0.6195	0.999577	-0.542176	0.1282	0.999191	-0.309921	0.38325	0.99955	0.219555	0.5274	0.999339	-0.179319	0.6178	0.9995	0.0528139	0.8802	0.99953
orf19.275	Ca21chr3_C_albicans_SC5314:615563-617518	0.633452	0.1281	0.999577	0.685842	0.33825	0.999191	-0.020574	0.97475	0.99955	0.0691013	0.9205	0.999339	0.652785	0.3351	0.9995	0.286655	0.67405	0.99953
orf19.2751	Ca21chr4_C_albicans_SC5314:512529-514077	-0.0425173	0.8257	0.999577	0.140935	0.67475	0.999191	0.163309	0.6019	0.99955	-0.329153	0.3295	0.999339	-0.00132336	0.9982	0.9995	-0.0847923	0.79425	0.99953
orf19.2752	Ca21chr4_C_albicans_SC5314:504620-508877	0.0679114	0.72175	0.999577	0.0193472	0.9568	0.999191	-0.0408281	0.8994	0.99955	0.105586	0.7512	0.999339	0.070112	0.8323	0.9995	0.0445984	0.8884	0.99953
orf19.2753	Ca21chr4_C_albicans_SC5314:501567-504402	0.145091	0.47695	0.999577	-0.20916	0.55025	0.999191	-0.082389	0.7972	0.99955	0.291049	0.38175	0.999339	0.0586282	0.8586	0.9995	0.233647	0.4616	0.99953
orf19.2754	Ca21chr4_C_albicans_SC5314:499800-500130	0.957842	5e-05	0.00662841	0.677723	0.0734	0.999191	0.100385	0.77905	0.99955	1.18794	0.00125	0.262902	1.06153	0.0056	0.970941	0.767418	0.0375	0.99953
orf19.2755	Ca21chr4_C_albicans_SC5314:498433-499171	0.0163874	0.933	0.999577	0.0379613	0.9137	0.999191	-0.010547	0.9735	0.99955	0.0317886	0.9194	0.999339	0.022642	0.94615	0.9995	0.0883773	0.78375	0.99953
orf19.2756	Ca21chr4_C_albicans_SC5314:497592-498231	-0.118663	0.68545	0.999577	-0.18219	0.71985	0.999191	0.31846	0.50835	0.99955	-0.0777807	0.8741	0.999339	-0.0171724	0.97	0.9995	-0.178483	0.7097	0.99953
orf19.2757	Ca21chr4_C_albicans_SC5314:496266-497265	0.0337761	0.8727	0.999577	-0.119499	0.73695	0.999191	-0.183926	0.60855	0.99955	0.32598	0.34775	0.999339	0.194257	0.57155	0.9995	0.0799459	0.81415	0.99953
orf19.2758	Ca21chr4_C_albicans_SC5314:493612-495160	-0.0360815	0.85215	0.999577	-0.29605	0.39195	0.999191	-0.0721599	0.8318	0.99955	0.0535074	0.86815	0.999339	-0.157985	0.64495	0.9995	-0.0258786	0.9358	0.99953
orf19.276	Ca21chr3_C_albicans_SC5314:615563-617518	0.215443	0.3938	0.999577	0.553614	0.20345	0.999191	0.0389977	0.9296	0.99955	0.354267	0.39055	0.999339	0.452074	0.28655	0.9995	0.0726733	0.8624	0.99953
orf19.2760	Ca21chr4_C_albicans_SC5314:489038-493301	0.107292	0.5748	0.999577	-0.166381	0.6152	0.999191	-0.159055	0.6148	0.99955	0.246863	0.4335	0.999339	0.0974534	0.77185	0.9995	0.105781	0.74045	0.99953
orf19.2761	Ca21chr4_C_albicans_SC5314:487651-488449	-0.1282	0.57115	0.999577	0.00659144	0.98595	0.999191	0.194413	0.6039	0.99955	-0.0993329	0.7906	0.999339	-0.150786	0.70625	0.9995	-0.0796092	0.82595	0.99953
orf19.2762	Ca21chr4_C_albicans_SC5314:486187-486718	-0.0311222	0.8808	0.999577	0.112388	0.75945	0.999191	0.142737	0.6979	0.99955	-0.107667	0.7479	0.999339	0.0481113	0.8964	0.9995	-0.115502	0.7505	0.99953
orf19.2763	Ca21chr4_C_albicans_SC5314:483226-485641	0.072266	0.7177	0.999577	-0.0359692	0.9195	0.999191	-0.160119	0.63265	0.99955	0.107022	0.74745	0.999339	0.0484071	0.88515	0.9995	-0.0376832	0.906	0.99953
orf19.2765	Ca21chr4_C_albicans_SC5314:480634-481276	-0.0722987	0.82135	0.999577	-0.279946	0.6245	0.999191	-0.205351	0.6944	0.99955	-0.105617	0.84105	0.999339	-0.18475	0.7177	0.9995	-0.0342517	0.94965	0.99953
orf19.2766	Ca21chr4_C_albicans_SC5314:479520-479829	0.959936	1	1	inf	1	1	#NAME?	1	1	inf	1	1	inf	1	1	0	1	1
orf19.2767	Ca21chr4_C_albicans_SC5314:471122-471464	-0.0183808	0.96675	0.999577	-0.121679	0.85815	0.999191	-0.108879	0.8924	0.99955	-0.0411682	0.95735	0.999339	-0.0151775	0.98355	0.9995	0.0522179	0.94765	0.99953
orf19.2768	Ca21chr4_C_albicans_SC5314:464967-468435	-0.320106	0.1061	0.980794	-0.137931	0.6897	0.999191	-0.113567	0.7388	0.99955	-0.499369	0.155	0.999339	-0.354982	0.3158	0.9995	-0.465081	0.16585	0.99953
orf19.2769	Ca21chr4_C_albicans_SC5314:463681-464065	-0.198894	0.45545	0.999577	0.095274	0.8352	0.999191	-0.0663421	0.876	0.99955	-0.361142	0.37975	0.999339	-0.190168	0.64995	0.9995	-0.420732	0.3119	0.99953
orf19.277	Ca21chr3_C_albicans_SC5314:618200-619745	0.58145	0.0105	0.364131	0.861195	0.02275	0.999191	0.457439	0.21355	0.99955	0.422106	0.24895	0.999339	0.939906	0.00995	0.9995	0.475317	0.1972	0.99953
orf19.2770	Ca21chr4_C_albicans_SC5314:462680-463139	0.124819	0.71175	0.999577	-0.0465303	0.9364	0.999191	-0.527157	0.37625	0.99955	0.398896	0.44505	0.999339	0.509593	0.3951	0.9995	-0.0673292	0.90665	0.99953
orf19.2770.1	Ca21chr4_C_albicans_SC5314:461031-461741	0.0289627	0.91405	0.999577	-0.00801389	0.9872	0.999191	0.0742053	0.86345	0.99955	0.0321614	0.93625	0.999339	0.0279583	0.9497	0.9995	0.0881856	0.8418	0.99953
orf19.2771	Ca21chr4_C_albicans_SC5314:457312-460738	-0.00950164	0.9601	0.999577	-0.157942	0.62505	0.999191	-0.0980539	0.75535	0.99955	0.0665799	0.83015	0.999339	0.00537748	0.9856	0.9995	0.0924954	0.77115	0.99953
orf19.2772	Ca21chr4_C_albicans_SC5314:453559-455701	-0.238794	0.2238	0.999577	-0.16602	0.6245	0.999191	-0.286321	0.3882	0.99955	-0.113631	0.73225	0.999339	-0.153291	0.6582	0.9995	-0.239291	0.46585	0.99953
orf19.2774	Ca21chr4_C_albicans_SC5314:451523-452684	-0.144959	0.42985	0.999577	-0.00492814	0.98745	0.999191	0.037704	0.90035	0.99955	-0.162458	0.6162	0.999339	-0.0707432	0.82	0.9995	-0.081762	0.7897	0.99953
orf19.2775	Ca21chr4_C_albicans_SC5314:450183-451038	-0.120258	0.56755	0.999577	-0.148758	0.6823	0.999191	-0.0931493	0.78695	0.99955	-0.114133	0.73745	0.999339	-0.219451	0.5331	0.9995	-0.0965399	0.778	0.99953
orf19.2778	Ca21chr1_C_albicans_SC5314:1660271-1662500	0.310734	0.1015	0.958953	-0.574661	0.0953	0.999191	-0.407556	0.21825	0.99955	0.883531	0.0077	0.570724	0.114166	0.7297	0.9995	0.390235	0.2308	0.99953
orf19.2779	Ca21chr1_C_albicans_SC5314:1658948-1659461	0.574585	0.06725	0.833812	0.500741	0.3197	0.999191	0.742974	0.14	0.99955	0.176357	0.72	0.999339	0.576951	0.26285	0.9995	0.345435	0.48565	0.99953
orf19.278	Ca21chr3_C_albicans_SC5314:619781-621209	0.243332	0.3761	0.999577	0.836245	0.0845	0.999191	0.463819	0.3067	0.99955	-0.186341	0.68345	0.999339	0.489284	0.2978	0.9995	-0.105122	0.8169	0.99953
orf19.2781	Ca21chr1_C_albicans_SC5314:1651228-1653745	0.658882	0.063	0.805388	0.743609	1	1	0.0207635	1	1	0.693284	0.2263	0.999339	0.387228	0.48745	0.9995	0.590769	1	1
orf19.2782	Ca21chr1_C_albicans_SC5314:1649730-1650258	-0.000777493	0.9961	0.999577	0.131345	0.6929	0.999191	0.0771527	0.8005	0.99955	-0.310074	0.34045	0.999339	-0.15469	0.63125	0.9995	-0.199661	0.52985	0.99953
orf19.2783	Ca21chr1_C_albicans_SC5314:1647637-1648912	0.27949	0.4584	0.999577	-0.254812	0.6648	0.999191	0.383411	0.4989	0.99955	-0.14116	0.7974	0.999339	-0.0106116	0.98275	0.9995	0.513875	0.32915	0.99953
orf19.2784	Ca21chr1_C_albicans_SC5314:1646383-1647328	-0.107487	0.73725	0.999577	0.0122717	0.98325	0.999191	-0.325492	0.5435	0.99955	0.496027	0.34015	0.999339	0.0857102	0.86935	0.9995	0.0425495	0.93695	0.99953
orf19.2785	Ca21chr1_C_albicans_SC5314:1645703-1646228	0.233099	0.30995	0.999577	-0.759799	0.06785	0.999191	-0.569485	0.13085	0.99955	0.851995	0.0375	0.999339	0.0698205	0.8587	0.9995	0.335011	0.37175	0.99953
orf19.2786	Ca21chr1_C_albicans_SC5314:1642066-1645192	0.0773083	0.68405	0.999577	-0.230559	0.5066	0.999191	-0.265776	0.4008	0.99955	0.133995	0.6933	0.999339	0.00352318	0.9916	0.9995	0.0224794	0.94775	0.99953
orf19.2787	Ca21chr1_C_albicans_SC5314:1639581-1640814	0.794325	1	1	0.618268	1	1	1.55737	1	1	0.546059	1	1	0.982655	1	1	-0.309763	1	1
orf19.2788	Ca21chr1_C_albicans_SC5314:1637926-1639135	0.0905505	0.68335	0.999577	-0.352804	0.41115	0.999191	-0.299349	0.4279	0.99955	0.458582	0.25775	0.999339	-0.00793548	0.98435	0.9995	0.223366	0.55735	0.99953
orf19.2789	Ca21chr1_C_albicans_SC5314:1636941-1637901	0.239028	0.2802	0.999577	0.0530566	0.88205	0.999191	-0.0870906	0.8102	0.99955	0.344455	0.35015	0.999339	0.30444	0.3982	0.9995	0.263107	0.46585	0.99953
orf19.279	Ca21chr3_C_albicans_SC5314:621866-622277	0.568253	1	1	0.680844	1	1	#NAME?	1	1	1.78715	1	1	1.44363	1	1	#NAME?	1	1
orf19.2790	Ca21chr1_C_albicans_SC5314:1635239-1636334	0.0047995	0.98035	0.999577	0.0212743	0.95245	0.999191	-0.0579275	0.8578	0.99955	-0.0686415	0.84275	0.999339	0.0325401	0.92265	0.9995	-0.0606598	0.8514	0.99953
orf19.2791	Ca21chr1_C_albicans_SC5314:1631897-1634762	-0.204704	0.32835	0.999577	-0.23659	0.52755	0.999191	-0.269007	0.4553	0.99955	-0.131436	0.70645	0.999339	-0.175005	0.63035	0.9995	-0.167102	0.6444	0.99953
orf19.2792	Ca21chr1_C_albicans_SC5314:1626285-1629144	-0.227715	0.22915	0.999577	-0.044776	0.8994	0.999191	-0.0253381	0.93635	0.99955	-0.35589	0.2843	0.999339	-0.245987	0.45885	0.9995	-0.28452	0.37165	0.99953
orf19.2794	Ca21chr1_C_albicans_SC5314:1625259-1626093	0.046759	0.82595	0.999577	-0.00936888	0.9815	0.999191	0.142198	0.6844	0.99955	0.150716	0.6664	0.999339	0.0851645	0.81825	0.9995	0.176471	0.62325	0.99953
orf19.2795	Ca21chr1_C_albicans_SC5314:1623923-1624898	0.27518	0.19585	0.999577	-0.388014	0.30045	0.999191	-0.229862	0.50355	0.99955	0.772145	0.0279	0.910703	0.0921557	0.79685	0.9995	0.321984	0.34595	0.99953
orf19.2796	Ca21chr1_C_albicans_SC5314:1621507-1623502	0.00381485	0.9824	0.999577	-0.314604	0.34225	0.999191	-0.241669	0.4529	0.99955	0.149423	0.65355	0.999339	-0.0533336	0.869	0.9995	0.0149504	0.9615	0.99953
orf19.2797	Ca21chr1_C_albicans_SC5314:1619387-1621259	-0.183764	1	1	-0.0305501	1	1	-0.51775	1	1	-0.764862	1	1	-0.117068	1	1	-0.327663	1	1
orf19.2798	Ca21chr1_C_albicans_SC5314:1617181-1619149	0.0696291	0.7386	0.999577	0.127719	0.72055	0.999191	0.0835382	0.813	0.99955	0.115066	0.747	0.999339	0.131117	0.70715	0.9995	0.0839882	0.81045	0.99953
orf19.2799	Ca21chr1_C_albicans_SC5314:1615764-1616916	-0.0755219	0.6976	0.999577	-0.040578	0.90115	0.999191	0.0808647	0.79715	0.99955	-0.0244321	0.9354	0.999339	-0.129826	0.69695	0.9995	-0.0948918	0.773	0.99953
orf19.28	Ca21chr2_C_albicans_SC5314:1323220-1324126	-0.10389	0.62995	0.999577	0.000803004	0.9965	0.999191	0.0731821	0.8343	0.99955	-0.186723	0.6008	0.999339	-0.0577837	0.8694	0.9995	0.0427397	0.9057	0.99953
orf19.280	Ca21chr3_C_albicans_SC5314:622377-622788	-0.210036	1	1	1.89131	1	1	-0.560501	1	1	-2.73982	1	1	0.0553388	1	1	-0.418343	1	1
orf19.2800	Ca21chr1_C_albicans_SC5314:1630690-1630786	-0.109454	0.6787	0.999577	-0.0454078	0.9237	0.999191	-0.272434	0.53365	0.99955	-0.125166	0.77675	0.999339	-0.154395	0.72185	0.9995	-0.105366	0.81245	0.99953
orf19.2803	Ca21chr3_C_albicans_SC5314:846303-847275	-0.444305	0.1006	0.958953	-0.317124	0.52375	0.999191	-0.396247	0.38695	0.99955	-0.403546	0.4257	0.999339	-0.345372	0.46345	0.9995	-0.629324	0.1717	0.99953
orf19.2804	Ca21chr3_C_albicans_SC5314:844493-845453	0.537652	1	1	-0.0977751	1	1	#NAME?	1	1	0.407208	1	1	0.750035	1	1	#NAME?	1	1
orf19.2805	Ca21chr3_C_albicans_SC5314:841184-843668	0.13661	0.4931	0.999577	-0.00158894	0.99705	0.999191	-0.0458385	0.89005	0.99955	0.0815877	0.8206	0.999339	0.0498223	0.8875	0.9995	0.000742006	0.99685	0.99953
orf19.2808	Ca21chr3_C_albicans_SC5314:836274-839511	-0.0877956	0.66435	0.999577	-0.404046	0.2688	0.999191	-0.476551	0.17955	0.99955	0.291138	0.40255	0.999339	0.039266	0.91025	0.9995	0.0494987	0.8849	0.99953
orf19.2809	Ca21chr3_C_albicans_SC5314:832503-835182	-0.383282	1	1	-0.313105	1	1	-0.490668	1	1	-0.149871	1	1	-0.800011	1	1	-0.448372	1	1
orf19.281	Ca21chr3_C_albicans_SC5314:623046-624144	-0.358058	0.27155	0.999577	-0.250421	0.66975	0.999191	-0.381183	0.4838	0.99955	0.168075	0.7662	0.999339	0.355454	0.55135	0.9995	0.171934	0.7601	0.99953
orf19.2810	Ca21chr3_C_albicans_SC5314:828672-830586	-0.0604769	0.8497	0.999577	-0.191903	0.7241	0.999191	0.196105	0.71545	0.99955	-0.397237	0.44965	0.999339	-0.537267	0.2976	0.9995	-0.364541	0.46385	0.99953
orf19.2812	Ca21chr3_C_albicans_SC5314:826588-828100	-0.0457542	0.89075	0.999577	-0.128279	0.80405	0.999191	-0.249311	0.64635	0.99955	-0.312597	0.5529	0.999339	-0.0903549	0.86265	0.9995	-0.540223	0.30575	0.99953
orf19.2813	Ca21chr3_C_albicans_SC5314:822243-822372	0.395805	0.29305	0.999577	-0.00472881	0.97355	0.999191	-0.855896	0.14805	0.99955	1.5179	0.0297	0.925414	1.07088	0.1093	0.9995	0.859771	0.2161	0.99953
orf19.2818	Ca21chrR_C_albicans_SC5314:578072-581285	-0.106387	0.5757	0.999577	-0.117617	0.72295	0.999191	-0.131829	0.6805	0.99955	0.0056683	0.98755	0.999339	-0.0336647	0.91815	0.9995	0.0135368	0.9695	0.99953
orf19.2819	Ca21chrR_C_albicans_SC5314:581336-581990	-0.0022789	0.98915	0.999577	-0.0590359	0.92065	0.999191	0.391365	0.4988	0.99955	0.156075	0.7726	0.999339	-0.347535	0.5313	0.9995	0.216803	0.68305	0.99953
orf19.2820	Ca21chrR_C_albicans_SC5314:582055-583786	-0.222835	0.2599	0.999577	0.0461401	0.8945	0.999191	0.0173692	0.96065	0.99955	-0.33097	0.32585	0.999339	-0.104019	0.76185	0.9995	-0.18975	0.56015	0.99953
orf19.2821	Ca21chrR_C_albicans_SC5314:584450-584978	-0.0117713	0.953	0.999577	-0.332463	0.32245	0.999191	-0.0558749	0.86025	0.99955	0.120964	0.71025	0.999339	-0.219955	0.49025	0.9995	0.033204	0.9139	0.99953
orf19.2822	Ca21chrR_C_albicans_SC5314:585255-586101	0.240718	0.53895	0.999577	-0.984026	0.10525	0.999191	-0.526355	0.36125	0.99955	0.872459	0.16585	0.999339	-0.1173	0.8491	0.9995	0.211389	0.71885	0.99953
orf19.2823	Ca21chrR_C_albicans_SC5314:600292-602095	-0.151197	0.4016	0.999577	0.0573298	0.8652	0.999191	-0.0843809	0.78775	0.99955	-0.312878	0.3276	0.999339	-0.260756	0.405	0.9995	-0.263485	0.3901	0.99953
orf19.2825	Ca21chrR_C_albicans_SC5314:609133-610363	0.186876	0.35635	0.999577	-0.376786	0.27545	0.999191	-0.227712	0.48885	0.99955	0.866633	0.01135	0.631343	0.283829	0.41895	0.9995	0.476457	0.1496	0.99953
orf19.2826	Ca21chrR_C_albicans_SC5314:613125-614526	-0.127784	0.5518	0.999577	-0.691188	0.0817	0.999191	-0.676254	0.0593	0.99955	0.118562	0.74365	0.999339	-0.218245	0.5443	0.9995	-0.185066	0.58885	0.99953
orf19.2827	Ca21chrR_C_albicans_SC5314:615886-618253	-0.0959859	0.6312	0.999577	-0.0115674	0.9743	0.999191	-0.260483	0.4406	0.99955	0.152039	0.65195	0.999339	0.16088	0.63535	0.9995	-0.107043	0.75145	0.99953
orf19.2828	Ca21chrR_C_albicans_SC5314:618845-619694	0.0823609	0.72435	0.999577	0.0727406	0.85225	0.999191	-0.0555795	0.88255	0.99955	-0.0275667	0.93515	0.999339	-0.111372	0.7714	0.9995	-0.188183	0.60335	0.99953
orf19.2829	Ca21chrR_C_albicans_SC5314:620008-620392	0.534819	0.02135	0.534483	0.429022	0.31125	0.999191	0.271289	0.485	0.99955	0.423594	0.2873	0.999339	0.333813	0.39215	0.9995	0.447972	0.25645	0.99953
orf19.2830	Ca21chrR_C_albicans_SC5314:620820-622470	0.218337	0.25105	0.999577	-0.0790001	0.82335	0.999191	-0.00230147	0.99465	0.99955	0.356703	0.27845	0.999339	0.130734	0.694	0.9995	0.323267	0.3139	0.99953
orf19.2831	Ca21chrR_C_albicans_SC5314:622662-623532	0.385997	0.07245	0.864258	0.238976	0.52025	0.999191	0.0575909	0.8705	0.99955	0.000768943	0.99685	0.999339	0.0477645	0.89245	0.9995	-0.0384349	0.91265	0.99953
orf19.2832	Ca21chrR_C_albicans_SC5314:627520-629500	0.0704665	0.74455	0.999577	-0.357996	0.34185	0.999191	-0.233299	0.5286	0.99955	0.250082	0.48005	0.999339	-0.0080597	0.98205	0.9995	0.147914	0.6794	0.99953
orf19.2833	Ca21chrR_C_albicans_SC5314:630065-630659	0.043056	1	1	1.35014	1	1	0	1	1	-0.84297	1	1	0.940093	1	1	#NAME?	1	1
orf19.2834	Ca21chrR_C_albicans_SC5314:632996-634439	-0.133229	0.4971	0.999577	0.211279	0.51935	0.999191	0.0452421	0.88885	0.99955	-0.285604	0.37125	0.999339	-0.00647003	0.9847	0.9995	-0.159248	0.6185	0.99953
orf19.2835	Ca21chrR_C_albicans_SC5314:634976-636143	0.145422	0.44815	0.999577	-0.160243	0.6447	0.999191	-0.250229	0.44665	0.99955	0.218254	0.5268	0.999339	0.0553745	0.8707	0.9995	-0.0746056	0.82255	0.99953
orf19.2836	Ca21chrR_C_albicans_SC5314:636872-637364	0.382022	0.3283	0.999577	0.73465	0.32785	0.999191	0.184489	0.7831	0.99955	0.375242	0.5568	0.999339	0.373045	0.5679	0.9995	0.00478342	0.96375	0.99953
orf19.2837	Ca21chrR_C_albicans_SC5314:637554-638526	-0.11265	0.5793	0.999577	-0.486349	0.16225	0.999191	-0.160085	0.63845	0.99955	0.247272	0.484	0.999339	-0.0524373	0.87955	0.9995	0.233841	0.4828	0.99953
orf19.2838	Ca21chrR_C_albicans_SC5314:638895-641346	-0.375084	0.13615	0.999577	-0.597349	0.17985	0.999191	-0.193702	0.6586	0.99955	-0.250305	0.5442	0.999339	-0.534819	0.2091	0.9995	-0.396958	0.33785	0.99953
orf19.2839	Ca21chrR_C_albicans_SC5314:641822-643490	-0.556631	0.01135	0.382685	-0.447865	0.23895	0.999191	-0.338387	0.3333	0.99955	-0.429142	0.21735	0.999339	-0.446285	0.2264	0.9995	-0.670683	0.0572	0.99953
orf19.284	Ca21chr3_C_albicans_SC5314:624285-624942	-0.229698	0.5113	0.999577	-0.394073	0.5052	0.999191	-0.498357	0.38395	0.99955	0.173949	0.7605	0.999339	0.352859	0.5602	0.9995	-0.229563	0.6918	0.99953
orf19.2841	Ca21chrR_C_albicans_SC5314:644427-646110	-0.201557	0.30055	0.999577	-0.235503	0.50705	0.999191	-0.155329	0.64795	0.99955	-0.0275307	0.93565	0.999339	-0.0852343	0.80495	0.9995	-0.120166	0.71635	0.99953
orf19.2842	Ca21chrR_C_albicans_SC5314:647411-649544	0.309193	0.10285	0.963754	0.260084	0.4524	0.999191	0.0744964	0.8176	0.99955	0.156267	0.64015	0.999339	0.295945	0.37575	0.9995	0.197789	0.5347	0.99953
orf19.2843	Ca21chrR_C_albicans_SC5314:653855-654452	-0.0317038	0.8962	0.999577	-0.0943172	0.8273	0.999191	-0.0385179	0.92455	0.99955	0.175806	0.6638	0.999339	0.0305903	0.94075	0.9995	0.195741	0.6256	0.99953
orf19.2844	Ca21chrR_C_albicans_SC5314:655167-657654	0.0341759	0.85685	0.999577	-0.0129154	0.9714	0.999191	0.0640461	0.8399	0.99955	-0.241672	0.4422	0.999339	-0.0766155	0.8178	0.9995	-0.0450777	0.88375	0.99953
orf19.2846	Ca21chrR_C_albicans_SC5314:658231-658645	-0.737424	0.0085	0.321951	-0.724627	0.1251	0.999191	-0.187135	0.6829	0.99955	-0.895925	0.04965	0.999339	-0.944833	0.05065	0.9995	-0.663954	0.14265	0.99953
orf19.2847	Ca21chrR_C_albicans_SC5314:658859-660647	0.235626	0.2395	0.999577	-0.167907	0.63315	0.999191	-0.0397309	0.90365	0.99955	0.701209	0.03405	0.981028	0.0922777	0.7917	0.9995	0.286588	0.3906	0.99953
orf19.2847.1	Ca21chrR_C_albicans_SC5314:661107-661899	-0.875709	1	1	-1.32604	1	1	-2.41053	1	1	-0.151429	1	1	-1.36704	1	1	-2.15551	1	1
orf19.2848	Ca21chrR_C_albicans_SC5314:664678-666964	-0.0283387	0.8806	0.999577	0.0582368	0.8672	0.999191	-0.0570695	0.86205	0.99955	-0.15375	0.65195	0.999339	0.00246051	0.99455	0.9995	-0.0761971	0.81685	0.99953
orf19.2849	Ca21chrR_C_albicans_SC5314:667783-668605	-0.468419	0.10695	0.982424	0.20606	0.6699	0.999191	-0.404521	0.3773	0.99955	-0.901979	0.05145	0.999339	-0.227888	0.6433	0.9995	-0.805759	0.08815	0.99953
orf19.285	Ca21chr3_C_albicans_SC5314:625191-625581	0.162205	0.427	0.999577	-0.644836	0.07995	0.999191	-0.391399	0.2742	0.99955	0.409533	0.2448	0.999339	0.0743676	0.84075	0.9995	0.194768	0.56475	0.99953
orf19.2850	Ca21chrR_C_albicans_SC5314:672972-678729	0.269965	0.1756	0.999577	-0.574944	0.09435	0.999191	-0.478879	0.1502	0.99955	0.571415	0.08305	0.999339	-0.0208403	0.95235	0.9995	0.158368	0.631	0.99953
orf19.2851	Ca21chrR_C_albicans_SC5314:678889-679969	-0.0992567	0.658	0.999577	0.231045	0.55905	0.999191	0.329392	0.39855	0.99955	-0.376949	0.3281	0.999339	0.0407792	0.91365	0.9995	-0.094162	0.8043	0.99953
orf19.2852	Ca21chrR_C_albicans_SC5314:680606-681188	0.579637	0.00175	0.0972167	0.0518089	0.87535	0.999191	0.09005	0.7686	0.99955	0.826504	0.01225	0.644109	0.517265	0.1026	0.9995	0.538253	0.0793	0.99953
orf19.2853	Ca21chrR_C_albicans_SC5314:681672-682536	-0.0142561	0.9582	0.999577	-0.33397	0.47005	0.999191	-0.493076	0.257	0.99955	0.378242	0.37925	0.999339	-0.0298625	0.94515	0.9995	-0.341811	0.4278	0.99953
orf19.2857	Ca21chrR_C_albicans_SC5314:682678-685210	-0.0996501	0.59095	0.999577	0.0418309	0.89745	0.999191	0.0535593	0.86255	0.99955	-0.210014	0.50925	0.999339	-0.0552707	0.8617	0.9995	-0.119023	0.69455	0.99953
orf19.2859	Ca21chrR_C_albicans_SC5314:685571-686858	0.000777866	0.9966	0.999699	-0.282261	0.40565	0.999191	-0.171022	0.5941	0.99955	0.457765	0.16685	0.999339	0.0991627	0.7728	0.9995	0.38921	0.238	0.99953
orf19.286	Ca21chr3_C_albicans_SC5314:626058-626592	0.00919664	0.9873	0.999577	-0.00735971	0.9789	0.999191	-0.0499281	0.92675	0.99955	0.014232	0.97455	0.999339	0.231482	0.70185	0.9995	0.266569	0.65795	0.99953
orf19.2862	Ca21chrR_C_albicans_SC5314:687000-688029	0.0803226	0.69935	0.999577	-0.0311782	0.92655	0.999191	-0.165571	0.6282	0.99955	0.124821	0.7189	0.999339	0.17597	0.6266	0.9995	0.113232	0.7418	0.99953
orf19.2863	Ca21chrR_C_albicans_SC5314:689762-690263	-0.297495	0.15715	0.999577	-0.462283	0.2084	0.999191	-0.649333	0.0695	0.99955	0.0610415	0.8643	0.999339	-0.235111	0.5244	0.9995	-0.331963	0.34525	0.99953
orf19.2863.1	Ca21chrR_C_albicans_SC5314:690459-691067	0.569041	0.0058	0.252473	0.428007	0.2328	0.999191	0.320774	0.354	0.99955	0.575987	0.10105	0.999339	0.810137	0.02795	0.9995	0.512153	0.1371	0.99953
orf19.2864.1	Ca21chrR_C_albicans_SC5314:692733-693534	0.0539807	0.9068	0.999577	0.0749266	0.9145	0.999191	0.035376	0.95845	0.99955	0.0448521	0.95005	0.999339	0.0959774	0.89225	0.9995	0.120319	0.8623	0.99953
orf19.2866	Ca21chr4_C_albicans_SC5314:1487111-1488662	-0.0227648	1	1	-0.242986	1	1	-0.682195	1	1	0.663096	1	1	-0.862301	1	1	-0.300509	1	1
orf19.2867	Ca21chr4_C_albicans_SC5314:1484417-1486436	-0.0241303	0.8957	0.999577	-0.272607	0.40715	0.999191	-0.23735	0.44125	0.99955	-0.120579	0.70355	0.999339	-0.262623	0.4008	0.9995	-0.207608	0.50715	0.99953
orf19.2868	Ca21chr4_C_albicans_SC5314:1483020-1483503	0	1	1	0	1	1	0	1	1	0	1	1	0	1	1	0	1	1
orf19.2869	Ca21chr4_C_albicans_SC5314:1482173-1482683	-0.792688	1	1	-0.895848	1	1	-0.993765	1	1	0	1	1	inf	1	1	inf	1	1
orf19.287	Ca21chr3_C_albicans_SC5314:626622-627207	-0.104484	0.5685	0.999577	-0.312018	0.35	0.999191	-0.117528	0.71445	0.99955	0.0800948	0.80795	0.999339	-0.175849	0.5823	0.9995	0.0086431	0.9761	0.99953
orf19.2870	Ca21chr4_C_albicans_SC5314:1481448-1481880	-0.461643	1	1	-2.79303	1	1	0.28031	1	1	-0.820088	0.3786	0.999339	-3.00378	0.16695	0.9995	0.223459	0.8128	0.99953
orf19.2871	Ca21chr4_C_albicans_SC5314:1478359-1480285	-0.291566	0.2925	0.999577	-0.213557	0.68085	0.999191	-0.0755808	0.8748	0.99955	-0.197569	0.65625	0.999339	-0.268032	0.5448	0.9995	-0.0300341	0.94675	0.99953
orf19.2873	Ca21chr4_C_albicans_SC5314:1473747-1478133	0.0246769	0.9004	0.999577	-0.0456907	0.90725	0.999191	-0.0190896	0.95295	0.99955	0.17759	0.617	0.999339	0.0591175	0.86695	0.9995	0.0712954	0.84445	0.99953
orf19.2875	Ca21chr4_C_albicans_SC5314:1472575-1473400	0.184275	0.4061	0.999577	-0.385578	0.32065	0.999191	-0.523041	0.18475	0.99955	0.630375	0.1025	0.999339	0.133631	0.7219	0.9995	0.152034	0.68945	0.99953
orf19.2876	Ca21chr4_C_albicans_SC5314:1471202-1472237	-0.0975678	0.65555	0.999577	-1.07954	0.0055	0.872865	-0.83549	0.0235	0.99955	0.648047	0.08875	0.999339	-0.308019	0.3979	0.9995	0.092411	0.7961	0.99953
orf19.2877	Ca21chr4_C_albicans_SC5314:1468240-1469944	0	1	1	0.495161	0.43535	0.999191	0.177022	0.7717	0.99955	0.227007	0.7494	0.999339	0.613956	0.30455	0.9995	0.235344	0.6919	0.99953
orf19.2878	Ca21chr4_C_albicans_SC5314:1466746-1467244	0.865845	0.0154	0.456624	1.08266	0.0832	0.999191	0.436608	0.4572	0.99955	0.773473	0.19805	0.999339	0.761231	0.17195	0.9995	0.516579	0.3721	0.99953
orf19.2879	Ca21chr4_C_albicans_SC5314:1461277-1465204	-0.168766	0.42245	0.999577	-0.440634	0.2278	0.999191	-0.223175	0.5153	0.99955	-0.168642	0.6253	0.999339	-0.260679	0.46275	0.9995	-0.200221	0.5512	0.99953
orf19.288	Ca21chr3_C_albicans_SC5314:628182-630027	-0.0359152	0.85125	0.999577	0.225239	0.5144	0.999191	0.121592	0.71125	0.99955	-0.122105	0.71405	0.999339	0.0715008	0.8329	0.9995	-0.00958363	0.9782	0.99953
orf19.2881	Ca21chr4_C_albicans_SC5314:1457500-1460491	0.452664	0.01845	0.498235	-0.121992	0.7237	0.999191	-0.368482	0.24795	0.99955	0.453979	0.15585	0.999339	0.244818	0.4647	0.9995	0.159157	0.6151	0.99953
orf19.2882	Ca21chr4_C_albicans_SC5314:1450157-1451933	0.205519	0.5532	0.999577	1.1844	0.05345	0.999191	0.253383	0.6321	0.99955	-0.372905	0.48425	0.999339	-0.152657	0.7639	0.9995	-0.30057	0.5715	0.99953
orf19.2883	Ca21chr4_C_albicans_SC5314:1447714-1448707	0.228587	0.292	0.999577	0.0937051	0.79325	0.999191	-0.0443444	0.90275	0.99955	0.137691	0.69365	0.999339	0.100167	0.78915	0.9995	0.0514569	0.88625	0.99953
orf19.2884	Ca21chr4_C_albicans_SC5314:1444316-1447499	0.0351325	0.8628	0.999577	-0.121792	0.73855	0.999191	0.00995326	0.97755	0.99955	0.039345	0.9099	0.999339	-0.0706317	0.84475	0.9995	-0.000619974	0.99825	0.99953
orf19.2885	Ca21chr4_C_albicans_SC5314:1442223-1443855	-0.0349166	0.8705	0.999577	0.00741008	0.98335	0.999191	-0.0507115	0.8888	0.99955	0.0091584	0.97945	0.999339	-0.0751405	0.8328	0.9995	-0.162053	0.6412	0.99953
orf19.2886	Ca21chr4_C_albicans_SC5314:1437787-1439056	0.0318142	0.9075	0.999577	0.0307384	0.9454	0.999191	0.217013	0.6124	0.99955	-0.0722625	0.85975	0.999339	-0.216023	0.6006	0.9995	0.0390602	0.9308	0.99953
orf19.2887	Ca21chr4_C_albicans_SC5314:1436371-1436986	0.0395152	0.88735	0.999577	0.287353	0.53965	0.999191	-0.0840195	0.849	0.99955	0.0742052	0.86325	0.999339	-0.0171598	0.9715	0.9995	-0.097985	0.816	0.99953
orf19.2888	Ca21chr4_C_albicans_SC5314:1434187-1434862	0.5245	0.06955	0.846452	-0.317789	0.53315	0.999191	-0.416605	0.37435	0.99955	0.950593	0.0447	0.999339	0.16282	0.7236	0.9995	0.181653	0.70115	0.99953
orf19.2889	Ca21chr4_C_albicans_SC5314:1433705-1434119	0.0244083	0.9401	0.999577	-1.30488	0.0221	0.999191	-0.84261	0.1257	0.99955	1.14168	0.03435	0.981028	-0.239846	0.67095	0.9995	0.0407852	0.94065	0.99953
orf19.2890	Ca21chr4_C_albicans_SC5314:1432159-1433389	0.186985	0.4745	0.999577	-0.18473	0.68115	0.999191	0.0547492	0.8997	0.99955	0.249615	0.5582	0.999339	-0.0614288	0.89655	0.9995	0.0865552	0.8446	0.99953
orf19.2891	Ca21chr4_C_albicans_SC5314:1429954-1431586	0.463004	0.0336	0.648324	0.0556219	0.8815	0.999191	0.135525	0.7169	0.99955	0.0771325	0.8302	0.999339	0.0256629	0.9473	0.9995	0.126044	0.71955	0.99953
orf19.2892	Ca21chr4_C_albicans_SC5314:1426617-1429254	-0.0388626	0.84225	0.999577	0.232484	0.5071	0.999191	-0.158602	0.62255	0.99955	-0.166934	0.61935	0.999339	0.0512897	0.8794	0.9995	-0.116608	0.7177	0.99953
orf19.2893	Ca21chr4_C_albicans_SC5314:1421028-1423566	0.26467	0.18915	0.999577	-0.441531	0.20215	0.999191	-0.215023	0.5165	0.99955	0.709315	0.03245	0.95549	0.163354	0.6206	0.9995	0.349222	0.2957	0.99953
orf19.2895	Ca21chr4_C_albicans_SC5314:1419898-1420702	-0.224971	0.24485	0.999577	-0.139893	0.66905	0.999191	-0.0579484	0.8565	0.99955	0.0761568	0.8124	0.999339	0.0153285	0.9663	0.9995	-0.0186675	0.9543	0.99953
orf19.2896	Ca21chr4_C_albicans_SC5314:1418887-1419733	-0.279289	0.16365	0.999577	-0.466181	0.1972	0.999191	-0.23085	0.4965	0.99955	-0.349078	0.30965	0.999339	-0.402533	0.25195	0.9995	-0.241107	0.4737	0.99953
orf19.2897	Ca21chr4_C_albicans_SC5314:1417177-1418020	1.42948	1	1	0.426687	1	1	inf	1	1	0.626051	1	1	-0.328634	1	1	0.281519	1	1
orf19.2898	Ca21chr4_C_albicans_SC5314:1413565-1415251	0.0912001	0.68305	0.999577	0.232506	0.5483	0.999191	0.122969	0.74115	0.99955	-0.0549076	0.88405	0.999339	0.130147	0.7423	0.9995	0.0659955	0.86145	0.99953
orf19.2899	Ca21chr4_C_albicans_SC5314:1412505-1413294	-0.108358	0.82045	0.999577	-1.24211	0.1417	0.999191	-0.2337	1	1	0.418905	0.51715	0.999339	-1.01561	0.1819	0.9995	-1.31996	0.11755	0.99953
orf19.29	Ca21chr2_C_albicans_SC5314:1324613-1325585	0.732373	0.00605	0.253882	-0.624067	0.1533	0.999191	-0.732682	0.09735	0.99955	0.842596	0.045	0.999339	0.0310174	0.9445	0.9995	-0.0315961	0.94125	0.99953
orf19.290	Ca21chr3_C_albicans_SC5314:630513-634857	-0.0439449	0.8193	0.999577	-0.0727249	0.8327	0.999191	-0.0894119	0.78455	0.99955	-0.0384166	0.91355	0.999339	-0.0601537	0.855	0.9995	-0.0676074	0.8329	0.99953
orf19.2901	Ca21chr4_C_albicans_SC5314:1410308-1412144	0.571642	0.00225	0.117181	-0.705155	0.0378	0.999191	-0.628506	0.044	0.99955	0.912812	0.0054	0.496884	0.0354808	0.9108	0.9995	0.319029	0.30575	0.99953
orf19.2903	Ca21chr4_C_albicans_SC5314:1407228-1409982	0.0805273	0.6623	0.999577	-0.0282425	0.93395	0.999191	-0.0564929	0.85905	0.99955	0.0494909	0.87665	0.999339	0.128047	0.688	0.9995	0.0426046	0.88835	0.99953
orf19.2905	Ca21chr4_C_albicans_SC5314:1404148-1404817	-0.427401	0.3732	0.999577	-1.11018	0.18295	0.999191	-0.171224	0.80345	0.99955	1.42546	0.0532	0.999339	-0.28195	0.71105	0.9995	0.88036	0.19655	0.99953
orf19.2906	Ca21chr4_C_albicans_SC5314:1402491-1403382	0.0132777	1	1	-0.433412	0.5153	0.999191	0.637431	0.36075	0.99955	0.171823	0.80395	0.999339	0.280049	0.6965	0.9995	0.488953	0.4882	0.99953
orf19.2907	Ca21chr4_C_albicans_SC5314:1400854-1401538	0.323242	0.42035	0.999577	0.368479	0.55435	0.999191	0.0599869	0.9217	0.99955	0.340248	0.57885	0.999339	0.964106	0.1102	0.9995	0.809395	0.186	0.99953
orf19.2907.1	Ca21chr4_C_albicans_SC5314:1400112-1400409	-0.0892964	0.79205	0.999577	-0.343549	0.5437	0.999191	-0.087063	0.8798	0.99955	-0.00437897	0.9851	0.999339	-0.0754369	0.89485	0.9995	-0.149796	0.7836	0.99953
orf19.2908	Ca21chr4_C_albicans_SC5314:1398701-1399778	0.0679911	0.81605	0.999577	0.0662822	0.88495	0.999191	0.346526	0.4687	0.99955	-0.35443	0.4546	0.999339	0.0669551	0.88835	0.9995	0.0271713	0.95315	0.99953
orf19.2909	Ca21chr4_C_albicans_SC5314:1397233-1398286	-0.046391	0.80335	0.999577	-0.0189576	0.9553	0.999191	-0.0915868	0.7687	0.99955	-0.192492	0.5573	0.999339	0.0236323	0.93875	0.9995	-0.101289	0.74815	0.99953
orf19.291	Ca21chr3_C_albicans_SC5314:635041-635962	-0.0222732	0.90575	0.999577	0.316707	0.36965	0.999191	0.0215317	0.94705	0.99955	-0.099905	0.7669	0.999339	0.220766	0.5058	0.9995	-0.0863049	0.78635	0.99953
orf19.2910	Ca21chr4_C_albicans_SC5314:1396430-1397141	0.130738	0.6902	0.999577	0.201132	0.72245	0.999191	0.0498281	0.9241	0.99955	0.00978866	0.9821	0.999339	0.356556	0.5228	0.9995	0.0662726	0.9022	0.99953
orf19.2911	Ca21chr4_C_albicans_SC5314:1393309-1395682	-0.089503	0.6411	0.999577	-0.364756	0.3033	0.999191	-0.346855	0.2862	0.99955	-0.0202283	0.9533	0.999339	-0.104881	0.74875	0.9995	-0.0251353	0.93935	0.99953
orf19.2914	Ca21chr4_C_albicans_SC5314:1391860-1393177	-0.155282	0.46935	0.999577	-0.391523	0.30025	0.999191	-0.273608	0.42485	0.99955	0.216292	0.5407	0.999339	0.0163329	0.9633	0.9995	0.0319533	0.9301	0.99953
orf19.2915	Ca21chr4_C_albicans_SC5314:1389536-1391624	-0.0521705	0.78035	0.999577	-0.100635	0.76595	0.999191	0.0196575	0.9492	0.99955	-0.171856	0.5985	0.999339	-0.212069	0.5153	0.9995	-0.10839	0.72525	0.99953
orf19.2916	Ca21chr4_C_albicans_SC5314:1388544-1389225	0.758814	0.21655	0.999577	-0.132249	1	1	2.25662	0.0548	0.99955	-0.567992	0.51255	0.999339	-1.44769	0.14365	0.9995	0.900702	0.2284	0.99953
orf19.2917	Ca21chr4_C_albicans_SC5314:1386505-1388086	-0.0971513	0.6186	0.999577	-0.0253618	0.9431	0.999191	-0.0102255	0.9773	0.99955	-0.00796162	0.9792	0.999339	-0.0802483	0.81345	0.9995	-0.0306151	0.9288	0.99953
orf19.2917.1	Ca21chr4_C_albicans_SC5314:1386208-1386418	0.268612	0.4082	0.999577	-0.0863237	0.8876	0.999191	-0.417951	0.4745	0.99955	0.084613	0.8734	0.999339	0.160519	0.7566	0.9995	-0.20564	0.7181	0.99953
orf19.2919	Ca21chr4_C_albicans_SC5314:1382554-1386118	-0.210085	0.253	0.999577	-0.196945	0.55815	0.999191	-0.234202	0.4529	0.99955	0.0778622	0.81255	0.999339	-0.0569331	0.86245	0.9995	-0.0833748	0.7913	0.99953
orf19.292	Ca21chr3_C_albicans_SC5314:636237-636894	0.013024	0.96765	0.999577	0.34525	0.56945	0.999191	-0.309723	0.5634	0.99955	0.206593	0.7341	0.999339	0.524936	0.35335	0.9995	0.421003	0.4379	0.99953
orf19.2920	Ca21chr4_C_albicans_SC5314:1380980-1381535	-0.0357218	0.86685	0.999577	0.107565	0.7665	0.999191	0.098483	0.78025	0.99955	-0.103673	0.76475	0.999339	0.0119218	0.97485	0.9995	-0.055772	0.87815	0.99953
orf19.2921	Ca21chr4_C_albicans_SC5314:1379467-1380976	0.0192643	0.93015	0.999577	-0.0978273	0.80785	0.999191	-0.0643785	0.86215	0.99955	0.148616	0.69465	0.999339	-0.0774069	0.83055	0.9995	0.100153	0.7815	0.99953
orf19.2922	Ca21chr4_C_albicans_SC5314:1378273-1379094	-0.432667	1	1	0.0724209	1	1	-1.80084	1	1	0.677298	1	1	-0.235915	1	1	-0.476115	1	1
orf19.2923	Ca21chr4_C_albicans_SC5314:1376308-1377736	-0.0965203	0.6555	0.999577	0.323108	0.3872	0.999191	0.107867	0.76455	0.99955	-0.365788	0.2966	0.999339	-0.140281	0.7048	0.9995	-0.241905	0.49675	0.99953
orf19.2925	Ca21chr1_C_albicans_SC5314:498390-498993	0.0205328	0.9464	0.999577	-0.589594	0.32535	0.999191	-0.0232014	0.97335	0.99955	0.518397	0.33145	0.999339	-0.193546	0.72595	0.9995	-0.128813	0.81295	0.99953
orf19.2926	Ca21chr1_C_albicans_SC5314:499257-501750	0.020385	0.9151	0.999577	-0.250689	0.45945	0.999191	-0.287872	0.38445	0.99955	0.33463	0.3346	0.999339	0.213286	0.53725	0.9995	0.317442	0.3426	0.99953
orf19.2927	Ca21chr1_C_albicans_SC5314:502090-503425	0.217815	0.2746	0.999577	0.159835	0.6577	0.999191	0.0876699	0.79715	0.99955	0.183365	0.58405	0.999339	0.13719	0.69905	0.9995	0.195574	0.56765	0.99953
orf19.2928	Ca21chr1_C_albicans_SC5314:504189-505263	0.295865	0.12205	0.999577	0.108918	0.74105	0.999191	0.125431	0.69795	0.99955	-0.00119139	0.9982	0.999339	0.0425267	0.90015	0.9995	0.0164993	0.9586	0.99953
orf19.2929	Ca21chr1_C_albicans_SC5314:506006-511700	-0.144053	0.6497	0.999577	-0.093172	0.86895	0.999191	-0.0751893	0.89195	0.99955	-0.193089	0.74225	0.999339	-0.194486	0.72595	0.9995	-0.174381	0.7617	0.99953
orf19.2930	Ca21chr1_C_albicans_SC5314:515634-517581	-0.0854242	0.6936	0.999577	0.11271	0.7715	0.999191	0.0301039	0.93165	0.99955	-0.258506	0.48165	0.999339	-0.1612	0.67055	0.9995	-0.180305	0.6094	0.99953
orf19.2933	Ca21chr1_C_albicans_SC5314:518221-519223	0.107425	0.6033	0.999577	-0.235392	0.5131	0.999191	-0.230858	0.49	0.99955	-0.00161691	0.99705	0.999339	-0.0559552	0.8712	0.9995	-0.140768	0.67535	0.99953
orf19.2934	Ca21chr1_C_albicans_SC5314:520109-520640	0.465807	0.03605	0.665442	-0.117268	0.77605	0.999191	-0.2594	0.48625	0.99955	0.566018	0.13745	0.999339	0.0332363	0.9317	0.9995	0.0325072	0.9285	0.99953
orf19.2935	Ca21chr1_C_albicans_SC5314:521341-522004	-0.0385601	0.9019	0.999577	-0.0821084	0.88545	0.999191	-0.0573303	0.9161	0.99955	0.186366	0.74265	0.999339	0.0679084	0.9032	0.9995	0.135088	0.81	0.99953
orf19.2936	Ca21chr1_C_albicans_SC5314:522668-523139	0.189333	0.4661	0.999577	-0.500886	0.27835	0.999191	-0.371124	0.3976	0.99955	0.699553	0.10165	0.999339	0.233206	0.61205	0.9995	0.381787	0.3817	0.99953
orf19.2937	Ca21chr1_C_albicans_SC5314:524029-524788	0.0651004	0.8143	0.999577	-0.0639586	0.91255	0.999191	-0.0132947	0.9765	0.99955	0.142283	0.7588	0.999339	0.0926942	0.8536	0.9995	0.0876204	0.85645	0.99953
orf19.2938	Ca21chr1_C_albicans_SC5314:524894-526916	0.161929	0.3788	0.999577	0.159689	0.62935	0.999191	0.23902	0.4476	0.99955	0.133751	0.6775	0.999339	0.142665	0.65435	0.9995	0.237672	0.45605	0.99953
orf19.2939	Ca21chr1_C_albicans_SC5314:527153-527780	0.334965	0.19615	0.999577	-0.943643	0.0428	0.999191	-0.825133	0.06165	0.99955	1.2195	0.0062	0.501361	0.130436	0.77165	0.9995	0.373037	0.38195	0.99953
orf19.2940	Ca21chr1_C_albicans_SC5314:528082-528814	0.0893682	0.67355	0.999577	-0.960322	0.0112	0.999191	-1.19587	0.00155	0.99955	1.0387	0.00435	0.426953	-0.0863353	0.8137	0.9995	0.124777	0.7205	0.99953
orf19.2941	Ca21chr1_C_albicans_SC5314:530225-531962	0.76219	1	1	1.13463	1	1	1.39604	1	1	-0.595154	1	1	-0.00747065	1	1	0.0277997	1	1
orf19.2942	Ca21chr1_C_albicans_SC5314:532456-534217	0.262166	0.17745	0.999577	0.556814	0.10645	0.999191	0.460274	0.1659	0.99955	0.158509	0.63345	0.999339	0.362946	0.2823	0.9995	0.318501	0.33535	0.99953
orf19.2943.5	Ca21chr1_C_albicans_SC5314:536984-537284	-0.362137	0.66665	0.999577	-0.594119	0.56255	0.999191	-0.545267	0.6122	0.99955	-0.501288	0.68005	0.999339	0.515619	0.6483	0.9995	0.304285	0.79835	0.99953
orf19.2945	Ca21chr1_C_albicans_SC5314:537441-539136	0.00110758	0.9961	0.999577	0.183955	0.6867	0.999191	0.635748	0.1616	0.99955	-0.420515	0.3679	0.999339	-0.0873139	0.85355	0.9995	0.063839	0.88435	0.99953
orf19.2946	Ca21chr1_C_albicans_SC5314:540057-541569	0.535629	1	1	1.11368	0.0679	0.999191	0.550963	0.36145	0.99955	0.254427	1	1	1.44727	0.01655	0.9995	0.817999	0.18755	0.99953
orf19.2947	Ca21chr1_C_albicans_SC5314:541778-542657	0.348082	0.1031	0.963754	0.502253	0.21495	0.999191	0.364392	0.34145	0.99955	0.381552	0.3017	0.999339	0.520526	0.15185	0.9995	0.45008	0.2229	0.99953
orf19.2948	Ca21chr1_C_albicans_SC5314:544112-544862	0.315647	0.115	0.999577	0.291925	0.417	0.999191	0.443961	0.1749	0.99955	0.256233	0.44185	0.999339	0.334534	0.32565	0.9995	0.379212	0.2383	0.99953
orf19.2949	Ca21chr1_C_albicans_SC5314:545078-549452	0.0278426	0.8772	0.999577	0.0257862	0.9406	0.999191	-0.0664906	0.83625	0.99955	0.0494724	0.8758	0.999339	0.0753712	0.81455	0.9995	0.0862122	0.78525	0.99953
orf19.295	Ca21chr3_C_albicans_SC5314:637035-638133	-0.135906	0.72085	0.999577	0.0616342	0.91585	0.999191	-0.402022	0.49865	0.99955	0.276287	0.64865	0.999339	0.253486	0.6645	0.9995	-0.0188709	1	1
orf19.2951	Ca21chr1_C_albicans_SC5314:549550-550630	0.0549156	0.80535	0.999577	0.136372	0.73635	0.999191	0.0727583	0.8404	0.99955	0.161442	0.67125	0.999339	0.217008	0.58375	0.9995	0.170534	0.63545	0.99953
orf19.2952	Ca21chr1_C_albicans_SC5314:550993-552433	0.0600367	0.8001	0.999577	-0.0632398	0.8777	0.999191	0.162792	0.67595	0.99955	-0.117185	0.77125	0.999339	-0.107423	0.7862	0.9995	0.022295	0.9503	0.99953
orf19.2953	Ca21chr1_C_albicans_SC5314:552914-553430	0.343677	0.07715	0.87382	-0.0314308	0.9347	0.999191	-0.237667	0.48865	0.99955	0.687888	0.04935	0.999339	0.458217	0.1852	0.9995	0.412795	0.2152	0.99953
orf19.2954	Ca21chr1_C_albicans_SC5314:553814-554417	-0.213979	0.24525	0.999577	-0.169251	0.6154	0.999191	-0.0672026	0.82525	0.99955	-0.157955	0.6274	0.999339	-0.253196	0.4264	0.9995	-0.0913801	0.7704	0.99953
orf19.2956	Ca21chr1_C_albicans_SC5314:554633-555461	0.153634	0.41435	0.999577	0.43628	0.19605	0.999191	0.308224	0.343	0.99955	0.00680686	0.98145	0.999339	0.294204	0.3668	0.9995	0.1574	0.6177	0.99953
orf19.2957	Ca21chr1_C_albicans_SC5314:555731-558158	-0.0377949	1	1	-0.0135094	1	1	0.648081	1	1	0.270497	1	1	0.102971	1	1	0.296341	1	1
orf19.2958	Ca21chr1_C_albicans_SC5314:558980-561509	-0.245016	0.24495	0.999577	-0.389132	0.3097	0.999191	-0.254666	0.47675	0.99955	-0.0476007	0.89205	0.999339	-0.272977	0.46475	0.9995	-0.138517	0.6903	0.99953
orf19.2959	Ca21chr1_C_albicans_SC5314:562416-562719	0.700826	1	1	inf	1	1	0	1	1	#NAME?	1	1	1.03173	1	1	#NAME?	1	1
orf19.2959.1	Ca21chr1_C_albicans_SC5314:564314-564488	-0.417606	0.2626	0.999577	-0.0034227	0.98955	0.999191	-0.693917	0.28085	0.99955	-0.768197	0.2107	0.999339	-0.0929485	0.88065	0.9995	-0.557489	0.40635	0.99953
orf19.296	Ca21chr3_C_albicans_SC5314:638389-638800	-0.526922	1	1	-4.28066	1	1	-0.391115	1	1	1.66237	1	1	-0.535301	1	1	1.85633	1	1
orf19.2960	Ca21chr1_C_albicans_SC5314:565742-567233	0.0537553	0.8282	0.999577	-0.0163714	0.96895	0.999191	-0.00375564	0.9925	0.99955	0.158694	0.68485	0.999339	0.071419	0.86355	0.9995	0.0919182	0.8153	0.99953
orf19.2961	Ca21chr1_C_albicans_SC5314:567501-568695	0.330771	0.0914	0.93043	-0.206284	0.544	0.999191	-0.151467	0.6466	0.99955	0.389465	0.24015	0.999339	0.204224	0.53465	0.9995	0.194827	0.5525	0.99953
orf19.2962	Ca21chr1_C_albicans_SC5314:574279-575167	-0.129225	0.5797	0.999577	-0.406111	0.3007	0.999191	-0.258821	0.48275	0.99955	0.106129	0.77815	0.999339	-0.180929	0.6374	0.9995	0.102648	0.78715	0.99953
orf19.2963	Ca21chr1_C_albicans_SC5314:575537-576458	-0.169097	0.4701	0.999577	-0.126406	0.75375	0.999191	0.106732	0.7727	0.99955	-0.280713	0.4586	0.999339	-0.119561	0.76575	0.9995	0.0410655	0.916	0.99953
orf19.2964	Ca21chr1_C_albicans_SC5314:576717-579105	-0.0312097	0.871	0.999577	0.0244338	0.94405	0.999191	-0.0431364	0.89745	0.99955	-0.148588	0.67405	0.999339	-0.0395567	0.9062	0.9995	-0.11525	0.7265	0.99953
orf19.2965	Ca21chr1_C_albicans_SC5314:579809-580862	-0.261017	0.19725	0.999577	0.0916332	0.8108	0.999191	-0.0808241	0.8196	0.99955	-0.147176	0.6799	0.999339	-0.00774254	0.98285	0.9995	-0.0283355	0.93455	0.99953
orf19.2965.1	Ca21chr1_C_albicans_SC5314:581271-581568	0.197234	0.33535	0.999577	-0.583319	0.11375	0.999191	-0.339764	0.32535	0.99955	0.917874	0.00855	0.585476	0.281145	0.41655	0.9995	0.483253	0.15645	0.99953
orf19.2966	Ca21chr1_C_albicans_SC5314:581903-582662	-0.146462	0.42735	0.999577	0.139454	0.67885	0.999191	0.040358	0.89975	0.99955	-0.227145	0.482	0.999339	0.0367755	0.90735	0.9995	-0.169652	0.5947	0.99953
orf19.2967	Ca21chr1_C_albicans_SC5314:582958-584011	0.081922	0.7345	0.999577	0.0112032	0.97955	0.999191	-0.062791	0.87845	0.99955	-0.00852334	0.9826	0.999339	0.0982212	0.8146	0.9995	0.0576798	0.8934	0.99953
orf19.2968	Ca21chr1_C_albicans_SC5314:584391-584994	0.245625	0.6007	0.999577	0.533381	0.4712	0.999191	-0.506782	0.5321	0.99955	-0.0463575	0.94575	0.999339	0.795167	0.30215	0.9995	-0.0559653	0.9412	0.99953
orf19.2969	Ca21chr1_C_albicans_SC5314:585973-588532	-0.318569	0.12575	0.999577	-0.267563	0.4952	0.999191	-0.300966	0.38965	0.99955	-0.13032	0.71855	0.999339	-0.138289	0.71	0.9995	-0.298627	0.40805	0.99953
orf19.297	Ca21chr3_C_albicans_SC5314:638900-641122	-0.212306	0.5959	0.999577	-0.188043	0.7899	0.999191	-0.0317665	0.9604	0.99955	-0.0489236	0.9409	0.999339	-0.033003	0.9623	0.9995	0.113699	0.85485	0.99953
orf19.2970	Ca21chr1_C_albicans_SC5314:588959-593174	0.193796	0.38425	0.999577	0.214271	0.59555	0.999191	0.153679	0.6739	0.99955	0.177139	0.63765	0.999339	0.347876	0.3619	0.9995	0.307127	0.39225	0.99953
orf19.2971	Ca21chr1_C_albicans_SC5314:593754-595524	0.0324281	0.86435	0.999577	-0.15418	0.65915	0.999191	-0.295625	0.3819	0.99955	0.331855	0.31715	0.999339	0.184636	0.59025	0.9995	0.119763	0.7041	0.99953
orf19.2972	Ca21chr1_C_albicans_SC5314:598074-599790	0.13131	0.51925	0.999577	-0.00732745	0.98465	0.999191	-0.157288	0.67245	0.99955	0.0484268	0.88775	0.999339	0.22999	0.51465	0.9995	0.154216	0.6534	0.99953
orf19.2973	Ca21chr1_C_albicans_SC5314:600741-602781	0.0709565	0.69925	0.999577	-0.105448	0.7552	0.999191	-0.0848545	0.7807	0.99955	0.248219	0.432	0.999339	0.0702721	0.8249	0.9995	0.117638	0.70255	0.99953
orf19.2974	Ca21chr1_C_albicans_SC5314:603188-603791	0.243659	0.2043	0.999577	-0.395881	0.2481	0.999191	-0.344466	0.27735	0.99955	0.609398	0.06495	0.999339	0.0683582	0.8348	0.9995	0.204814	0.52455	0.99953
orf19.2975	Ca21chr1_C_albicans_SC5314:604734-605601	-0.0461262	0.8279	0.999577	-0.0943073	0.80285	0.999191	0.0952697	0.7833	0.99955	-0.0530305	0.8796	0.999339	-0.0265895	0.9393	0.9995	0.00183126	0.9968	0.99953
orf19.2977	Ca21chr1_C_albicans_SC5314:605783-606542	0.634279	0.0011	0.0697424	0.532481	0.115	0.999191	0.351645	0.25935	0.99955	0.803444	0.015	0.701071	0.76914	0.0228	0.9995	0.675153	0.0334	0.99953
orf19.2978	Ca21chr1_C_albicans_SC5314:607209-607584	0.155477	0.50025	0.999577	-0.0665579	0.8689	0.999191	-0.110383	0.76555	0.99955	0.365124	0.34085	0.999339	0.162167	0.67475	0.9995	0.199811	0.59315	0.99953
orf19.298	Ca21chr3_C_albicans_SC5314:638900-641122	0.00436136	0.99075	0.999577	0.0247677	0.9802	0.999191	0.496616	0.82615	0.99955	-0.525681	0.8035	0.999339	-0.116601	0.95015	0.9995	-0.0665129	0.9713	0.99953
orf19.2980	Ca21chr1_C_albicans_SC5314:607868-610046	-0.0729149	0.7048	0.999577	-0.10509	0.7485	0.999191	-0.272507	0.4051	0.99955	0.105758	0.74095	0.999339	-0.031214	0.921	0.9995	-0.0570344	0.8579	0.99953
orf19.2982	Ca21chr1_C_albicans_SC5314:610266-611697	0.148221	0.51805	0.999577	-0.342674	0.38285	0.999191	-0.184664	0.623	0.99955	0.300865	0.42155	0.999339	-0.254669	0.50715	0.9995	-0.071305	0.8401	0.99953
orf19.2983	Ca21chr1_C_albicans_SC5314:611995-613108	0.125837	0.54345	0.999577	-0.0651201	0.8623	0.999191	-0.119338	0.7293	0.99955	0.166296	0.62105	0.999339	0.183617	0.61765	0.9995	0.0932816	0.78475	0.99953
orf19.2984	Ca21chr1_C_albicans_SC5314:613167-614535	0.31026	0.1064	0.981214	0.546435	0.1115	0.999191	0.242457	0.45205	0.99955	0.286422	0.36865	0.999339	0.578603	0.0831	0.9995	0.389683	0.2281	0.99953
orf19.2985	Ca21chr1_C_albicans_SC5314:614762-615281	-0.110406	0.58395	0.999577	-0.0823737	0.81445	0.999191	-0.086277	0.7988	0.99955	-0.154855	0.6348	0.999339	-0.105447	0.75875	0.9995	-0.0632584	0.8463	0.99953
orf19.2986	Ca21chr1_C_albicans_SC5314:615528-615906	-0.274241	0.46635	0.999577	0.106725	0.86045	0.999191	-0.33288	0.567	0.99955	-0.337392	0.6008	0.999339	0.146566	0.81385	0.9995	-0.0136954	0.9747	0.99953
orf19.2987	Ca21chr1_C_albicans_SC5314:616000-617788	-0.0567785	0.75275	0.999577	0.0160634	0.96095	0.999191	0.0288208	0.92625	0.99955	0.0956773	0.7661	0.999339	0.109435	0.73	0.9995	0.0396247	0.89325	0.99953
orf19.2988	Ca21chr1_C_albicans_SC5314:618440-619706	0.138658	0.4807	0.999577	0.328971	0.34495	0.999191	0.143493	0.67125	0.99955	0.0430735	0.8972	0.999339	0.191458	0.575	0.9995	0.130428	0.698	0.99953
orf19.2989	Ca21chr1_C_albicans_SC5314:620164-621193	0.314487	0.1029	0.963754	0.608033	0.0665	0.999191	0.265393	0.40465	0.99955	0.00261464	0.99385	0.999339	0.495127	0.137	0.9995	0.085321	0.7849	0.99953
orf19.299	Ca21chr3_C_albicans_SC5314:638900-641122	0.0070775	0.97585	0.999577	0.128733	0.76165	0.999191	0.043557	0.91605	0.99955	-0.025322	0.9496	0.999339	0.0934862	0.81525	0.9995	0.0112957	0.97805	0.99953
orf19.2990	Ca21chr1_C_albicans_SC5314:622280-623597	-0.425879	0.0469	0.740949	-0.405475	0.2861	0.999191	-0.208334	0.5597	0.99955	-0.392088	0.2806	0.999339	-0.446587	0.2098	0.9995	-0.23324	0.5103	0.99953
orf19.2991	Ca21chr1_C_albicans_SC5314:628104-629865	-0.0180588	0.9412	0.999577	0.159768	0.71115	0.999191	0.248986	0.53365	0.99955	-0.219709	0.57305	0.999339	0.0838591	0.8448	0.9995	0.0538462	0.8937	0.99953
orf19.2992	Ca21chr1_C_albicans_SC5314:630251-630572	0.00338511	0.98985	0.999577	0.0140763	0.97655	0.999191	0.0244681	0.9592	0.99955	-0.0784575	0.8576	0.999339	0.0105681	0.98285	0.9995	0.0720894	0.8733	0.99953
orf19.2994	Ca21chr1_C_albicans_SC5314:631072-631681	0.0500751	0.87145	0.999577	-0.348909	0.5187	0.999191	-0.333361	0.543	0.99955	0.524379	0.34155	0.999339	0.103862	0.8464	0.9995	0.248826	0.6417	0.99953
orf19.2994.1	Ca21chr1_C_albicans_SC5314:632141-632897	0.000241882	0.9994	0.999743	0.0935244	0.8643	0.999191	0.0594353	0.90985	0.99955	-0.0712316	0.88975	0.999339	0.0691818	0.89195	0.9995	0.0541409	0.91745	0.99953
orf19.2995	Ca21chr1_C_albicans_SC5314:633824-634583	-0.072476	0.7467	0.999577	-0.00680781	0.98475	0.999191	0.014351	0.97005	0.99955	0.141378	0.69995	0.999339	0.0596464	0.88325	0.9995	-0.00312935	0.99505	0.99953
orf19.2996	Ca21chr1_C_albicans_SC5314:635165-638321	-0.0703323	0.7022	0.999577	0.0992454	0.76445	0.999191	0.123733	0.6996	0.99955	-0.0404355	0.89985	0.999339	0.0569013	0.86215	0.9995	0.00942275	0.9765	0.99953
orf19.2998	Ca21chr1_C_albicans_SC5314:638398-639028	0.0978765	0.6136	0.999577	-0.0373896	0.91085	0.999191	-0.0831257	0.79855	0.99955	0.192309	0.5623	0.999339	0.0119951	0.97135	0.9995	0.12919	0.68785	0.99953
orf19.30	Ca21chr2_C_albicans_SC5314:1325726-1329398	-0.144068	0.55985	0.999577	0.0974674	0.8136	0.999191	0.0810667	0.83775	0.99955	-0.227248	0.56555	0.999339	-0.115283	0.7893	0.9995	-0.132582	0.73435	0.99953
orf19.300	Ca21chr3_C_albicans_SC5314:641878-643462	-0.0527085	0.818	0.999577	0.133205	0.735	0.999191	0.153398	0.67575	0.99955	-0.143939	0.6968	0.999339	0.00858518	0.98335	0.9995	0.0725833	0.8385	0.99953
orf19.3000	Ca21chr1_C_albicans_SC5314:639204-641622	-0.0681624	0.7369	0.999577	-0.269131	0.4468	0.999191	-0.244257	0.45815	0.99955	0.139989	0.67625	0.999339	0.0126488	0.97095	0.9995	0.0442232	0.8942	0.99953
orf19.3001	Ca21chr1_C_albicans_SC5314:642024-642705	-0.0100211	0.96315	0.999577	0.0537479	0.8896	0.999191	-0.305082	0.40705	0.99955	-0.0266748	0.943	0.999339	0.0336752	0.9274	0.9995	-0.085624	0.8213	0.99953
orf19.3002	Ca21chr1_C_albicans_SC5314:643288-644059	0.0939888	0.7558	0.999577	-0.324389	0.54475	0.999191	-0.187658	0.72815	0.99955	0.513582	0.344	0.999339	0.103091	0.8454	0.9995	0.230102	0.6756	0.99953
orf19.3003	Ca21chr1_C_albicans_SC5314:645167-649614	-0.159611	0.4757	0.999577	-0.232157	0.562	0.999191	-0.168388	0.65355	0.99955	-0.0856301	0.82195	0.999339	-0.217676	0.57555	0.9995	-0.101406	0.7875	0.99953
orf19.3003.1	Ca21chr1_C_albicans_SC5314:650128-651021	-0.0879453	0.7794	0.999577	-0.0238534	0.9644	0.999191	0.125397	0.82055	0.99955	-0.0953635	0.8616	0.999339	0.0245042	0.9655	0.9995	0.0828611	0.88225	0.99953
orf19.3004	Ca21chr1_C_albicans_SC5314:651966-653199	-0.165956	0.43955	0.999577	-0.443977	0.2451	0.999191	-0.349429	0.3256	0.99955	0.398819	0.2996	0.999339	0.0459053	0.9068	0.9995	0.0105312	0.9758	0.99953
orf19.3006	Ca21chr1_C_albicans_SC5314:653511-655266	-0.110081	0.5943	0.999577	-0.00500903	0.98975	0.999191	-0.177479	0.6086	0.99955	-0.127142	0.73135	0.999339	-0.102805	0.77455	0.9995	-0.192704	0.57375	0.99953
orf19.3007	Ca21chr1_C_albicans_SC5314:655862-656339	0.0958061	0.70085	0.999577	-0.497785	0.2591	0.999191	-0.437314	0.2927	0.99955	0.206323	0.62655	0.999339	-0.0773401	0.85125	0.9995	-0.133537	0.74655	0.99953
orf19.3007.2	Ca21chr1_C_albicans_SC5314:656510-657266	-0.263374	0.2218	0.999577	-0.0218613	0.95265	0.999191	0.0858092	0.81355	0.99955	-0.331153	0.34925	0.999339	-0.297505	0.40585	0.9995	-0.42607	0.21815	0.99953
orf19.3008	Ca21chr1_C_albicans_SC5314:657636-658608	0.129649	0.51955	0.999577	0.399245	0.24415	0.999191	0.151076	0.65165	0.99955	-0.121151	0.71435	0.999339	0.351	0.30015	0.9995	-0.0237561	0.9421	0.99953
orf19.3009	Ca21chr1_C_albicans_SC5314:658868-660836	-0.111564	0.64475	0.999577	-0.357412	0.39555	0.999191	-0.0721131	0.862	0.99955	-0.0207405	0.9584	0.999339	-0.220615	0.58785	0.9995	-0.0772189	0.84675	0.99953
orf19.301	Ca21chr3_C_albicans_SC5314:644131-646393	-0.0152451	0.935	0.999577	0.025852	0.9383	0.999191	-0.0356116	0.9108	0.99955	-0.133427	0.6789	0.999339	-0.0505334	0.8812	0.9995	-0.100923	0.74875	0.99953
orf19.3010	Ca21chr1_C_albicans_SC5314:660993-661857	-0.100964	0.6406	0.999577	-0.0397878	0.91175	0.999191	0.0827539	0.81395	0.99955	-0.102046	0.76615	0.999339	-0.0536495	0.88775	0.9995	0.0791311	0.82795	0.99953
orf19.3010.1	Ca21chr1_C_albicans_SC5314:662241-664402	-0.0323014	0.93405	0.999577	-0.0467323	0.94355	0.999191	-0.0538249	0.91735	0.99955	-0.0279303	0.95855	0.999339	-0.0604087	0.91835	0.9995	-0.0369322	0.9455	0.99953
orf19.3012	Ca21chr1_C_albicans_SC5314:668831-672029	0.122578	0.5262	0.999577	0.175969	0.5976	0.999191	-0.134741	0.67805	0.99955	0.0787563	0.80865	0.999339	0.160082	0.61115	0.9995	0.0359554	0.9105	0.99953
orf19.3013	Ca21chr1_C_albicans_SC5314:672553-673909	-0.0853677	0.6474	0.999577	-0.0724004	0.82945	0.999191	-0.111844	0.73135	0.99955	-0.0277317	0.93415	0.999339	-0.0326734	0.91915	0.9995	-0.0330918	0.92235	0.99953
orf19.3014	Ca21chr1_C_albicans_SC5314:675144-675939	-0.113865	0.6702	0.999577	-0.0175846	0.9688	0.999191	-0.0711082	0.8637	0.99955	-0.0799566	0.85795	0.999339	-0.01219	0.97755	0.9995	-0.045808	0.9188	0.99953
orf19.3015	Ca21chr1_C_albicans_SC5314:677466-679161	-0.00730312	0.9742	0.999577	-0.180449	0.6368	0.999191	-0.122533	0.73185	0.99955	0.0809339	0.82325	0.999339	-0.0305177	0.93005	0.9995	0.10768	0.76375	0.99953
orf19.3016	Ca21chr1_C_albicans_SC5314:679855-680281	-0.295026	0.12885	0.999577	-0.176409	0.59945	0.999191	-0.150165	0.6483	0.99955	-0.122637	0.7028	0.999339	-0.00659051	0.9849	0.9995	-0.0226923	0.94145	0.99953
orf19.3018	Ca21chr1_C_albicans_SC5314:680312-681533	0.152245	0.4789	0.999577	-0.0899205	0.80675	0.999191	0.0457567	0.8914	0.99955	0.26653	0.45485	0.999339	0.163507	0.64275	0.9995	0.168788	0.62495	0.99953
orf19.3019	Ca21chr1_C_albicans_SC5314:681714-683751	-0.0534035	0.78805	0.999577	-0.054033	0.87325	0.999191	-0.0575179	0.8675	0.99955	0.136928	0.6826	0.999339	0.107803	0.7602	0.9995	-0.0519223	0.8831	0.99953
orf19.302	Ca21chr3_C_albicans_SC5314:651672-652155	-0.118866	0.6816	0.999577	-0.0187661	0.9695	0.999191	-0.462767	0.3233	0.99955	0.238197	0.59525	0.999339	0.0583744	0.8998	0.9995	-0.11222	0.8024	0.99953
orf19.3021	Ca21chr1_C_albicans_SC5314:683971-685176	-0.286183	0.19215	0.999577	-0.389898	0.30665	0.999191	-0.367463	0.30335	0.99955	0.0294038	0.93805	0.999339	-0.206928	0.57305	0.9995	-0.0621438	0.85975	0.99953
orf19.3022	Ca21chr1_C_albicans_SC5314:685482-686415	0.475382	0.02135	0.534483	0.486346	0.18015	0.999191	0.233811	0.51275	0.99955	0.562186	0.1124	0.999339	0.678133	0.05845	0.9995	0.490797	0.1507	0.99953
orf19.3023	Ca21chr1_C_albicans_SC5314:686698-688582	-0.0214845	0.9078	0.999577	-0.00375933	0.9904	0.999191	0.0533148	0.8645	0.99955	-0.0542562	0.8634	0.999339	-0.00121921	0.99735	0.9995	0.00933575	0.97595	0.99953
orf19.3026	Ca21chr1_C_albicans_SC5314:688687-690091	-0.0433098	0.81475	0.999577	0.30591	0.34905	0.999191	0.245605	0.4433	0.99955	0.0543632	0.86655	0.999339	0.355949	0.2704	0.9995	0.234791	0.45235	0.99953
orf19.3027	Ca21chr1_C_albicans_SC5314:690550-691687	0.0290963	0.87635	0.999577	-0.104654	0.7528	0.999191	-0.0163475	0.9595	0.99955	0.0807351	0.8048	0.999339	-0.0113846	0.97045	0.9995	0.056066	0.8576	0.99953
orf19.3029	Ca21chr1_C_albicans_SC5314:691891-693400	0.023548	0.9146	0.999577	-0.0447378	0.90805	0.999191	0.0342973	0.93215	0.99955	-0.348742	0.3218	0.999339	-0.157025	0.68265	0.9995	-0.266324	0.45895	0.99953
orf19.3030	Ca21chr1_C_albicans_SC5314:694213-695803	0.0794845	0.70675	0.999577	0.142998	0.69435	0.999191	-0.121218	0.7439	0.99955	0.218709	0.5258	0.999339	0.251456	0.50045	0.9995	0.00666923	0.9832	0.99953
orf19.3031	Ca21chr1_C_albicans_SC5314:696089-696971	0.0163711	0.9458	0.999577	0.085288	0.8283	0.999191	0.0825938	0.82735	0.99955	-0.0647013	0.86165	0.999339	-0.0176746	0.9636	0.9995	0.108203	0.77555	0.99953
orf19.3034	Ca21chr1_C_albicans_SC5314:697599-699468	-0.0695209	0.77035	0.999577	0.0603802	0.89425	0.999191	-0.00145901	0.99715	0.99955	-0.0176976	0.96665	0.999339	0.00466079	0.99165	0.9995	0.0384255	0.92985	0.99953
orf19.3035	Ca21chr1_C_albicans_SC5314:701785-706018	-0.274211	0.22845	0.999577	-0.0607172	0.8845	0.999191	-0.0958663	0.80915	0.99955	-0.0900034	0.8241	0.999339	0.0101041	0.978	0.9995	-0.0129281	0.97375	0.99953
orf19.3037	Ca21chr1_C_albicans_SC5314:706558-708448	0.004934	0.98985	0.999577	-0.0563549	0.93245	0.999191	-0.0877132	0.88755	0.99955	0.0884163	0.88045	0.999339	-0.00858206	0.98795	0.9995	0.0552742	0.925	0.99953
orf19.3038	Ca21chr1_C_albicans_SC5314:709531-712198	-0.350871	0.2592	0.999577	-0.284336	0.58725	0.999191	-0.279633	0.5773	0.99955	-0.16511	0.7345	0.999339	-0.178789	0.71965	0.9995	-0.316979	0.5342	0.99953
orf19.304	Ca21chr3_C_albicans_SC5314:652872-654390	-0.0304957	0.8779	0.999577	0.3237	0.3365	0.999191	0.13298	0.672	0.99955	-0.3606	0.27575	0.999339	0.120355	0.71805	0.9995	0.00536646	0.9877	0.99953
orf19.3040	Ca21chr1_C_albicans_SC5314:713037-714315	0.274032	0.2832	0.999577	1.27435	0.0049	0.82208	-0.622454	0.12255	0.99955	-0.330458	0.31655	0.999339	1.00349	0.02365	0.9995	-0.0870229	0.79595	0.99953
orf19.3041	Ca21chr1_C_albicans_SC5314:715611-717561	-0.202523	0.27615	0.999577	-0.275232	0.41475	0.999191	-0.288732	0.3528	0.99955	-0.359326	0.27095	0.999339	-0.413818	0.19865	0.9995	-0.502306	0.1074	0.99953
orf19.3042	Ca21chr1_C_albicans_SC5314:717756-718581	0.449367	0.0407	0.702376	-0.480387	0.23155	0.999191	-0.723955	0.04355	0.99955	1.10538	0.0024	0.327167	0.284399	0.4553	0.9995	0.358737	0.31995	0.99953
orf19.3043	Ca21chr1_C_albicans_SC5314:719685-720741	-0.179876	0.3731	0.999577	-0.141303	0.6951	0.999191	-0.173337	0.60795	0.99955	0.0219932	0.95065	0.999339	-0.112465	0.75155	0.9995	-0.0306685	0.9248	0.99953
orf19.3045	Ca21chr1_C_albicans_SC5314:721187-722624	-0.027873	0.87605	0.999577	-0.0110219	0.97435	0.999191	-0.033063	0.91485	0.99955	-0.157319	0.63135	0.999339	-0.0820243	0.79495	0.9995	-0.0343447	0.91145	0.99953
orf19.3047	Ca21chr1_C_albicans_SC5314:723186-726816	-0.246851	0.22085	0.999577	-0.141293	0.693	0.999191	-0.164406	0.6264	0.99955	-0.227681	0.5241	0.999339	-0.239777	0.49095	0.9995	-0.309085	0.35575	0.99953
orf19.3048	Ca21chr1_C_albicans_SC5314:727187-730160	0.136378	0.4581	0.999577	0.0379991	0.9109	0.999191	0.118888	0.69835	0.99955	-0.106835	0.7382	0.999339	-0.00254911	0.9942	0.9995	-0.0198404	0.94845	0.99953
orf19.3049	Ca21chr1_C_albicans_SC5314:731102-732512	-0.174007	1	1	-0.130788	1	1	-1.62615	1	1	0.0913972	1	1	1.13067	1	1	-0.772199	1	1
orf19.305	Ca21chr3_C_albicans_SC5314:654604-655855	-0.00454822	0.98565	0.999577	0.168682	0.69295	0.999191	0.107673	0.78635	0.99955	-0.202556	0.60365	0.999339	-0.0227144	0.95285	0.9995	-0.021263	0.95655	0.99953
orf19.3050	Ca21chr1_C_albicans_SC5314:732841-735718	-0.200206	0.28405	0.999577	-0.359498	0.27495	0.999191	-0.221322	0.49065	0.99955	0.0561444	0.85855	0.999339	-0.25389	0.4236	0.9995	-0.161922	0.60945	0.99953
orf19.3051	Ca21chr1_C_albicans_SC5314:736863-737745	-0.184089	0.3345	0.999577	0.0788887	0.8118	0.999191	0.0732982	0.81955	0.99955	-0.440073	0.1777	0.999339	-0.177364	0.5778	0.9995	-0.342471	0.2816	0.99953
orf19.3052	Ca21chr1_C_albicans_SC5314:738301-738925	0.0283013	0.8874	0.999577	0.0656429	0.85425	0.999191	-0.0463925	0.8968	0.99955	-0.0660805	0.84805	0.999339	-0.0302453	0.92835	0.9995	-0.0653186	0.8503	0.99953
orf19.3053	Ca21chr1_C_albicans_SC5314:739207-739753	0.00895243	0.9665	0.999577	0.149465	0.68305	0.999191	-0.0341341	0.9209	0.99955	-0.0146738	0.9673	0.999339	0.196765	0.5816	0.9995	-0.0297766	0.9321	0.99953
orf19.3054	Ca21chr1_C_albicans_SC5314:740661-742107	0.104021	0.6166	0.999577	-0.190279	0.5906	0.999191	-0.213992	0.5296	0.99955	0.20802	0.53225	0.999339	0.0365307	0.9171	0.9995	0.0567297	0.8696	0.99953
orf19.3055	Ca21chr1_C_albicans_SC5314:742293-744058	0.162827	0.3989	0.999577	-0.10957	0.7375	0.999191	-0.182551	0.5738	0.99955	0.32473	0.30525	0.999339	0.179868	0.58075	0.9995	0.195097	0.5414	0.99953
orf19.3057	Ca21chr1_C_albicans_SC5314:744124-744532	0.134209	0.49235	0.999577	0.34517	0.3119	0.999191	0.380181	0.25685	0.99955	-0.11625	0.7327	0.999339	0.0234549	0.945	0.9995	-0.0545262	0.8708	0.99953
orf19.3058	Ca21chr1_C_albicans_SC5314:744964-746407	-0.227036	0.2108	0.999577	-0.00566941	0.98565	0.999191	0.00702136	0.9825	0.99955	-0.239206	0.46505	0.999339	-0.0528061	0.86505	0.9995	-0.174561	0.5716	0.99953
orf19.3059	Ca21chr1_C_albicans_SC5314:746793-747828	0.0101057	0.95755	0.999577	0.104158	0.75465	0.999191	0.0351168	0.9119	0.99955	-0.0802881	0.805	0.999339	0.120289	0.7233	0.9995	0.00925032	0.9781	0.99953
orf19.3059.1	Ca21chr1_C_albicans_SC5314:749168-749267	-0.968386	1	1	0?	1	1	inf	1	1	#NAME?	1	1	#NAME?	1	1	-0.370261	1	1
orf19.306	Ca21chr3_C_albicans_SC5314:656183-658043	0.306394	0.1282	0.999577	-0.465357	0.18155	0.999191	-0.622176	0.06645	0.99955	0.643882	0.05365	0.999339	0.1332	0.7032	0.9995	0.096944	0.7796	0.99953
orf19.3060	Ca21chr1_C_albicans_SC5314:749656-750484	-0.192969	0.3792	0.999577	0.0809766	0.8391	0.999191	-0.0315028	0.93015	0.99955	-0.128317	0.7217	0.999339	-0.0753743	0.839	0.9995	-0.142152	0.69835	0.99953
orf19.3061	Ca21chr1_C_albicans_SC5314:750606-751158	0.118723	0.59945	0.999577	0.0692111	0.85865	0.999191	0.129463	0.73125	0.99955	-0.00989435	0.9774	0.999339	-0.000339439	0.9963	0.9995	0.0109102	0.9782	0.99953
orf19.3061.1	Ca21chr1_C_albicans_SC5314:751462-752184	0.0661649	0.80155	0.999577	0.053634	0.9186	0.999191	-0.03301	0.94335	0.99955	0.227865	0.62985	0.999339	0.0838011	0.853	0.9995	0.0827976	0.8532	0.99953
orf19.3062	Ca21chr1_C_albicans_SC5314:752850-756390	-0.00370116	0.9861	0.999577	-0.229466	0.5007	0.999191	-0.042664	0.8997	0.99955	0.202089	0.54195	0.999339	0.0109792	0.97335	0.9995	0.051963	0.8776	0.99953
orf19.3063	Ca21chr1_C_albicans_SC5314:756436-757150	-0.0502692	0.82455	0.999577	-0.122823	0.74775	0.999191	-0.221146	0.55885	0.99955	0.327777	0.39005	0.999339	0.184345	0.6208	0.9995	0.0995917	0.79215	0.99953
orf19.3064	Ca21chr1_C_albicans_SC5314:757364-757871	0.629865	0.00075	0.0533506	0.464212	0.17075	0.999191	0.343881	0.27135	0.99955	0.618177	0.0574	0.999339	0.648229	0.04205	0.9995	0.54489	0.08985	0.99953
orf19.3064.1	Ca21chr1_C_albicans_SC5314:758359-758599	-0.109996	0.72	0.999577	-0.174196	0.7359	0.999191	-0.664005	0.1926	0.99955	-0.17629	0.71755	0.999339	-0.270561	0.6024	0.9995	-0.644937	0.1901	0.99953
orf19.3065	Ca21chr1_C_albicans_SC5314:758628-759714	-0.0527451	0.78255	0.999577	-0.0656314	0.84745	0.999191	-0.0224374	0.94425	0.99955	-0.257468	0.41955	0.999339	-0.188296	0.5702	0.9995	-0.0622992	0.8449	0.99953
orf19.3066	Ca21chr1_C_albicans_SC5314:761490-764928	-0.055152	0.7847	0.999577	-0.25078	0.4878	0.999191	-0.16596	0.62805	0.99955	0.0724318	0.831	0.999339	-0.0998036	0.77375	0.9995	-0.0093922	0.9767	0.99953
orf19.307	Ca21chr3_C_albicans_SC5314:658095-659568	-0.322385	0.08325	0.892642	-0.349137	0.3029	0.999191	-0.243426	0.4336	0.99955	0.0425188	0.89675	0.999339	-0.252149	0.4328	0.9995	-0.0606414	0.8412	0.99953
orf19.3071	Ca21chr3_C_albicans_SC5314:155055-157740	-0.215739	0.239	0.999577	-0.239669	0.46925	0.999191	-0.382293	0.23025	0.99955	-0.123928	0.69875	0.999339	-0.185355	0.5717	0.9995	-0.227996	0.4697	0.99953
orf19.3073	Ca21chr4_C_albicans_SC5314:1603086-1603443	0	1	1	0	1	1	0	1	1	0	1	1	0	1	1	0	1	1
orf19.3074	Ca21chr4_C_albicans_SC5314:1597336-1597996	-0.198754	0.36415	0.999577	-0.169265	0.6523	0.999191	-0.336442	0.361	0.99955	-0.155284	0.66745	0.999339	-0.17909	0.6284	0.9995	-0.15472	0.6666	0.99953
orf19.3076	Ca21chr4_C_albicans_SC5314:1596735-1597134	-0.0775132	0.7008	0.999577	0.219168	0.5185	0.999191	0.0897941	0.7897	0.99955	-0.404579	0.2552	0.999339	0.0109037	0.97655	0.9995	-0.279041	0.40165	0.99953
orf19.3077	Ca21chr4_C_albicans_SC5314:1594500-1596561	-0.3569	0.07275	0.864258	-0.517324	0.16045	0.999191	-0.354023	0.2895	0.99955	-0.239939	0.49475	0.999339	-0.309094	0.3695	0.9995	-0.0537288	0.8699	0.99953
orf19.308	Ca21chr3_C_albicans_SC5314:660965-662501	0.0375805	0.8631	0.999577	0.303335	0.4452	0.999191	0.112611	0.74695	0.99955	0.0963273	0.78415	0.999339	0.127335	0.7219	0.9995	0.0559937	0.87305	0.99953
orf19.3080	Ca21chr4_C_albicans_SC5314:1589890-1593905	-0.2855	0.1888	0.999577	-0.229754	0.54665	0.999191	-0.149793	0.67215	0.99955	-0.261869	0.47065	0.999339	-0.250448	0.5017	0.9995	-0.052784	0.8836	0.99953
orf19.3083	Ca21chr4_C_albicans_SC5314:1586264-1589817	-0.0734255	0.87665	0.999577	-0.25406	0.75625	0.999191	-0.193496	0.81825	0.99955	-0.110898	0.89795	0.999339	-0.211567	0.8016	0.9995	-0.183376	0.82935	0.99953
orf19.3084	Ca21chr4_C_albicans_SC5314:1589890-1593905	-0.396235	0.37165	0.999577	-0.2077	0.80335	0.999191	-0.252625	0.7544	0.99955	-0.448537	0.54835	0.999339	-0.247789	0.7674	0.9995	-0.255003	0.74405	0.99953
orf19.3086	Ca21chr4_C_albicans_SC5314:1586264-1589817	-0.178516	0.48935	0.999577	-0.117364	0.78675	0.999191	-0.0764493	0.85935	0.99955	-0.171766	0.6885	0.999339	-0.143304	0.74605	0.9995	-0.0913881	0.8331	0.99953
orf19.3087	Ca21chr4_C_albicans_SC5314:1585504-1586086	0.0918809	0.82155	0.999577	-0.0118998	0.98635	0.999191	-0.0273589	0.97065	0.99955	0.20583	0.77255	0.999339	0.106361	0.88105	0.9995	0.242547	0.7313	0.99953
orf19.3087.1	Ca21chr4_C_albicans_SC5314:1584885-1585128	0.0110292	0.9753	0.999577	-0.245434	0.63445	0.999191	-0.750901	0.16525	0.99955	0.422687	0.41745	0.999339	0.0619821	0.90505	0.9995	-0.132734	0.78605	0.99953
orf19.3087.2	Ca21chr4_C_albicans_SC5314:1584674-1584854	0.489867	0.14475	0.999577	0.15229	0.80165	0.999191	0.0505722	0.93125	0.99955	0.65704	0.24015	0.999339	0.360343	0.4899	0.9995	0.108873	0.8505	0.99953
orf19.3088	Ca21chr4_C_albicans_SC5314:1584007-1584547	-0.0801792	0.73875	0.999577	0.114707	0.78685	0.999191	0.13711	0.7303	0.99955	-0.14371	0.7164	0.999339	-0.141494	0.74305	0.9995	-0.172212	0.66985	0.99953
orf19.3089	Ca21chr4_C_albicans_SC5314:1583216-1583801	0.167869	0.4161	0.999577	0.439151	0.2265	0.999191	0.313774	0.36345	0.99955	-0.142711	0.6723	0.999339	0.337141	0.31395	0.9995	0.234319	0.4989	0.99953
orf19.309	Ca21chr3_C_albicans_SC5314:663300-664878	-0.127732	0.70085	0.999577	-0.0504847	0.92885	0.999191	-0.140347	0.79585	0.99955	-0.206001	0.6978	0.999339	-0.33908	0.5096	0.9995	-0.622176	0.25145	0.99953
orf19.3091	Ca21chr4_C_albicans_SC5314:1578625-1582930	-0.0269755	0.889	0.999577	-0.0599021	0.8703	0.999191	-0.136489	0.6942	0.99955	0.108124	0.7578	0.999339	0.0263423	0.9362	0.9995	0.0733758	0.83875	0.99953
orf19.3093	Ca21chr4_C_albicans_SC5314:1575764-1578386	-0.157836	0.3924	0.999577	-0.032162	0.9253	0.999191	-0.199028	0.52995	0.99955	-0.139261	0.66225	0.999339	-0.0503262	0.8798	0.9995	-0.132713	0.6753	0.99953
orf19.3097	Ca21chr4_C_albicans_SC5314:1574336-1575542	0.0474561	0.85985	0.999577	0.205831	0.67075	0.999191	0.142325	0.75845	0.99955	-0.0399766	0.9291	0.999339	0.162702	0.71915	0.9995	0.150604	0.7492	0.99953
orf19.3098	Ca21chr4_C_albicans_SC5314:1568205-1574169	-0.00233056	0.9912	0.999577	-0.0322381	0.92995	0.999191	-0.0697923	0.84095	0.99955	-0.120068	0.7466	0.999339	-0.0864914	0.8233	0.9995	-0.0475308	0.893	0.99953
orf19.3099	Ca21chr4_C_albicans_SC5314:1566845-1567955	0.0413698	0.83435	0.999577	0.296205	0.3879	0.999191	0.112695	0.7257	0.99955	-0.137937	0.6823	0.999339	0.170709	0.6167	0.9995	0.0553152	0.8677	0.99953
orf19.31	Ca21chr2_C_albicans_SC5314:1330986-1331742	-0.172682	0.48955	0.999577	-0.321688	0.46455	0.999191	-0.335556	0.40045	0.99955	0.166229	0.69535	0.999339	-0.0353527	0.9333	0.9995	0.115615	0.772	0.99953
orf19.310	Ca21chr3_C_albicans_SC5314:665752-667273	-0.252227	0.4374	0.999577	-0.452653	0.44345	0.999191	-0.21887	0.68165	0.99955	-0.105548	0.83945	0.999339	-0.352434	0.52485	0.9995	-0.0104545	0.98455	0.99953
orf19.3100	Ca21chr4_C_albicans_SC5314:1563143-1566260	-0.125893	0.49655	0.999577	-0.439929	0.19205	0.999191	-0.355959	0.2495	0.99955	0.437122	0.17815	0.999339	0.0758323	0.8157	0.9995	0.200857	0.51395	0.99953
orf19.3102	Ca21chr4_C_albicans_SC5314:1562456-1563098	0.00472876	0.98185	0.999577	-0.0437711	0.9058	0.999191	-0.189447	0.59065	0.99955	0.222322	0.55625	0.999339	0.139824	0.7157	0.9995	0.0871558	0.80565	0.99953
orf19.3103	Ca21chr4_C_albicans_SC5314:1557983-1562330	-0.133889	0.56935	0.999577	0.0368672	0.9298	0.999191	-0.0379228	0.9231	0.99955	-0.141842	0.72155	0.999339	-0.00533215	0.9905	0.9995	-0.0237656	0.95295	0.99953
orf19.3104	Ca21chr4_C_albicans_SC5314:1556724-1557615	-0.197378	0.3855	0.999577	0.150682	0.701	0.999191	-0.0675115	0.85335	0.99955	-0.448501	0.26575	0.999339	0.0174896	0.9623	0.9995	-0.279799	0.452	0.99953
orf19.3105	Ca21chr4_C_albicans_SC5314:1554826-1556386	-0.110334	0.7391	0.999577	-0.125388	0.80335	0.999191	0.15986	0.7633	0.99955	-0.223495	0.64995	0.999339	-0.156828	0.75825	0.9995	-0.291735	0.5559	0.99953
orf19.3106	Ca21chr4_C_albicans_SC5314:1553890-1554649	0.0311833	0.8687	0.999577	0.17772	0.59555	0.999191	0.164223	0.6175	0.99955	0.0887777	0.78425	0.999339	0.231064	0.46435	0.9995	0.135377	0.68	0.99953
orf19.3107	Ca21chr4_C_albicans_SC5314:1552689-1553136	-0.101614	0.85955	0.999577	0.606535	0.46745	0.999191	-0.348977	0.6667	0.99955	-3.44751	0.1307	0.999339	0.882643	0.27495	0.9995	0.407838	0.65	0.99953
orf19.3108	Ca21chr4_C_albicans_SC5314:1551639-1552167	0.0103638	0.96765	0.999577	-0.158793	0.70455	0.999191	-0.00717373	0.9832	0.99955	0.179047	0.64995	0.999339	0.049014	0.9129	0.9995	0.219803	0.5665	0.99953
orf19.3109	Ca21chr4_C_albicans_SC5314:1550991-1551618	0.0958942	1	1	0.591589	1	1	-0.871481	1	1	-0.149111	1	1	0.571864	0.5146	0.9995	-0.330711	1	1
orf19.3110	Ca21chr4_C_albicans_SC5314:1548771-1550850	-0.161466	0.4829	0.999577	-0.17577	0.6688	0.999191	-0.0901173	0.8084	0.99955	0.149061	0.7006	0.999339	0.0370104	0.92395	0.9995	0.176382	0.6341	0.99953
orf19.3111	Ca21chr4_C_albicans_SC5314:1547310-1548210	0.293304	0.4173	0.999577	0.629841	0.3399	0.999191	0.153543	0.7969	0.99955	-0.0929512	0.88005	0.999339	0.454782	0.4754	0.9995	0.57853	0.34585	0.99953
orf19.3112	Ca21chr4_C_albicans_SC5314:1545395-1546802	0.130796	1	1	0.271971	1	1	0.444081	1	1	-0.358938	1	1	0.225656	1	1	0.299652	0.6385	0.99953
orf19.3113	Ca21chr4_C_albicans_SC5314:1544910-1545339	0.0972186	0.733	0.999577	0.155209	0.76125	0.999191	0.189478	0.70325	0.99955	0.160271	0.74295	0.999339	0.433948	0.3673	0.9995	0.367254	0.4307	0.99953
orf19.3114	Ca21chr4_C_albicans_SC5314:1543881-1544625	0.136656	0.57795	0.999577	0.303371	0.46555	0.999191	-0.122522	0.7623	0.99955	0.0531217	0.89025	0.999339	-0.117584	0.7848	0.9995	-0.080126	0.8399	0.99953
orf19.3115	Ca21chr4_C_albicans_SC5314:1542557-1543724	-0.296329	0.1185	0.999577	-0.258281	0.43405	0.999191	-0.37797	0.237	0.99955	0.12967	0.68395	0.999339	-0.0723099	0.82745	0.9995	-0.171907	0.5886	0.99953
orf19.3116	Ca21chr4_C_albicans_SC5314:1541438-1542161	-0.116855	0.55815	0.999577	-0.132885	0.7042	0.999191	-0.000116085	0.9968	0.99955	-0.140487	0.6947	0.999339	-0.0787416	0.82275	0.9995	0.0420713	0.89905	0.99953
orf19.3117	Ca21chr4_C_albicans_SC5314:1540130-1540574	inf	1	1	0	1	1	0	1	1	inf	1	1	0	1	1	0	1	1
orf19.3120	Ca21chr4_C_albicans_SC5314:1538236-1539976	-0.198531	1	1	0.216667	1	1	0.347988	1	1	-1.70057	1	1	0.0523562	1	1	0.523042	1	1
orf19.3121	Ca21chr4_C_albicans_SC5314:1537008-1537746	-1.46932	1	1	0?	1	1	inf	1	1	inf	1	1	0	1	1	inf	1	1
orf19.3122	Ca21chr4_C_albicans_SC5314:1535518-1536700	-0.0569727	0.85885	0.999577	0.0745379	0.8783	0.999191	0.233775	0.6374	0.99955	0.00480441	0.9858	0.999339	0.374565	0.47695	0.9995	0.500072	0.32955	0.99953
orf19.3122.2	Ca21chr4_C_albicans_SC5314:1534246-1534528	0.196057	0.4519	0.999577	-0.226073	0.61705	0.999191	0.0185532	0.96785	0.99955	0.38656	0.41475	0.999339	0.0941345	0.83525	0.9995	0.214972	0.65135	0.99953
orf19.3123	Ca21chr4_C_albicans_SC5314:1532861-1534154	-0.244256	0.2123	0.999577	-0.273718	0.43255	0.999191	-0.118247	0.72245	0.99955	-0.0908085	0.78505	0.999339	-0.0961901	0.782	0.9995	0.030156	0.93085	0.99953
orf19.3123.2	Ca21chr4_C_albicans_SC5314:1531991-1532638	-0.180506	0.5135	0.999577	0.0129064	0.9761	0.999191	0.107759	0.8	0.99955	-0.551354	0.2259	0.999339	-0.424552	0.343	0.9995	-0.466513	0.2821	0.99953
orf19.3124	Ca21chr4_C_albicans_SC5314:1530628-1531744	0.0948947	0.62275	0.999577	0.120641	0.71485	0.999191	-0.020802	0.94795	0.99955	-0.0785817	0.80685	0.999339	0.0273393	0.9355	0.9995	0.0094331	0.9764	0.99953
orf19.3125	Ca21chr4_C_albicans_SC5314:1529814-1530591	0.105881	0.63735	0.999577	-0.0846327	0.83195	0.999191	-0.15439	0.6689	0.99955	0.349205	0.35845	0.999339	0.065984	0.85735	0.9995	-0.0559224	0.87885	0.99953
orf19.3126	Ca21chr4_C_albicans_SC5314:1527935-1529615	-0.0916673	0.6718	0.999577	-0.158051	0.66785	0.999191	-0.0780442	0.8253	0.99955	0.0661237	0.8532	0.999339	-0.0215075	0.95595	0.9995	0.0759023	0.83175	0.99953
orf19.3127	Ca21chr4_C_albicans_SC5314:1519160-1520318	0.0289892	0.8927	0.999577	0.28758	0.4426	0.999191	-0.0906415	0.78865	0.99955	-0.183822	0.59285	0.999339	0.152163	0.66505	0.9995	0.022411	0.94835	0.99953
orf19.3128	Ca21chr4_C_albicans_SC5314:1516472-1518395	-0.150208	0.43875	0.999577	-0.191378	0.5813	0.999191	-0.257085	0.4272	0.99955	-0.0108181	0.97615	0.999339	-0.0776756	0.81265	0.9995	-0.132534	0.6868	0.99953
orf19.3129	Ca21chr4_C_albicans_SC5314:1514960-1516337	-0.0172842	0.92365	0.999577	-0.0721915	0.8379	0.999191	-0.0094896	0.97585	0.99955	-0.0439808	0.8944	0.999339	-0.0278803	0.93625	0.9995	0.0255135	0.9378	0.99953
orf19.313	Ca21chr3_C_albicans_SC5314:667602-669315	-0.0776932	0.8128	0.999577	0.305844	0.5663	0.999191	0.255776	0.6135	0.99955	-0.473995	0.36585	0.999339	-0.300785	0.56395	0.9995	-0.255888	0.6075	0.99953
orf19.3130	Ca21chr4_C_albicans_SC5314:1513944-1514766	-0.0994596	0.603	0.999577	0.114808	0.73295	0.999191	0.0734856	0.8221	0.99955	-0.146115	0.64255	0.999339	-0.124524	0.69755	0.9995	0.00807923	0.97855	0.99953
orf19.3131	Ca21chr4_C_albicans_SC5314:1511766-1513065	0.0624449	0.80045	0.999577	0.398756	0.32745	0.999191	0.148004	0.7125	0.99955	-0.0849996	0.8322	0.999339	0.369053	0.3729	0.9995	0.111881	0.7839	0.99953
orf19.3132	Ca21chr4_C_albicans_SC5314:1509770-1511651	-0.223386	0.2615	0.999577	-0.00762563	0.9824	0.999191	-0.139649	0.6879	0.99955	-0.387634	0.23965	0.999339	-0.155859	0.6554	0.9995	-0.258248	0.4396	0.99953
orf19.3133	Ca21chr4_C_albicans_SC5314:1507274-1509227	-0.110372	0.613	0.999577	0.259026	0.4839	0.999191	-0.00514546	0.98875	0.99955	-0.346514	0.3462	0.999339	0.0707154	0.85205	0.9995	-0.14137	0.69595	0.99953
orf19.3134	Ca21chr4_C_albicans_SC5314:1502721-1503162	0	1	1	0	1	1	0	1	1	0	1	1	0	1	1	0	1	1
orf19.3135	Ca21chr4_C_albicans_SC5314:1500897-1502679	-0.0312671	0.88565	0.999577	-0.258143	0.45765	0.999191	-0.114791	0.72315	0.99955	-0.042156	0.89855	0.999339	-0.148083	0.66595	0.9995	-0.0617385	0.85555	0.99953
orf19.3136	Ca21chr4_C_albicans_SC5314:1499096-1500473	-0.246293	0.1803	0.999577	-0.200802	0.55045	0.999191	-0.220459	0.4754	0.99955	-0.0982827	0.7628	0.999339	-0.240734	0.45395	0.9995	-0.219536	0.4776	0.99953
orf19.3138	Ca21chr4_C_albicans_SC5314:1497964-1498915	-0.102005	0.66865	0.999577	0.103172	0.80745	0.999191	-0.00582661	0.9869	0.99955	-0.244214	0.55205	0.999339	-0.140671	0.75835	0.9995	-0.175374	0.6512	0.99953
orf19.3139	Ca21chr4_C_albicans_SC5314:1495859-1496978	-0.0820482	0.67685	0.999577	0.25595	0.44785	0.999191	-0.152908	0.63595	0.99955	-0.109636	0.74295	0.999339	0.251453	0.44815	0.9995	-0.0180767	0.95515	0.99953
orf19.314	Ca21chr3_C_albicans_SC5314:670804-674411	-0.153479	0.4737	0.999577	-0.238867	0.55025	0.999191	-0.139382	0.70905	0.99955	0.0491427	0.89495	0.999339	-0.124344	0.74105	0.9995	0.0587461	0.86985	0.99953
orf19.3140	Ca21chr4_C_albicans_SC5314:1495159-1495489	1.02734	0.15575	0.999577	2.56037	0.1943	0.999191	1.67151	0.17285	0.99955	-0.736479	0.5709	0.999339	0.444811	0.6604	0.9995	0.945202	0.34895	0.99953
orf19.3140.1	Ca21chr4_C_albicans_SC5314:1494394-1494912	-0.00953828	0.9614	0.999577	-0.154772	0.6461	0.999191	-0.199981	0.53315	0.99955	0.123013	0.7108	0.999339	-0.0211694	0.9456	0.9995	0.0678114	0.83095	0.99953
orf19.3141	Ca21chr4_C_albicans_SC5314:1491066-1493787	0.100073	0.63475	0.999577	0.120891	0.72865	0.999191	0.0676136	0.8478	0.99955	-0.103149	0.7597	0.999339	0.0722605	0.83435	0.9995	0.0882958	0.795	0.99953
orf19.3142	Ca21chr4_C_albicans_SC5314:1489717-1490917	0.441408	0.05655	0.788356	0.160101	0.6904	0.999191	0.136523	0.7255	0.99955	0.802625	0.04605	0.999339	0.458312	0.2428	0.9995	0.490294	0.2103	0.99953
orf19.3147	Ca21chr2_C_albicans_SC5314:1386289-1387030	0.946692	5e-05	0.00662841	-0.0728094	0.85245	0.999191	-0.161542	0.66705	0.99955	0.875184	0.02395	0.865286	0.23247	0.55745	0.9995	0.229338	0.5305	0.99953
orf19.3148	Ca21chr2_C_albicans_SC5314:1383312-1385898	0.00926212	0.9613	0.999577	-0.622807	0.07545	0.999191	-0.5442	0.08665	0.99955	0.592022	0.07605	0.999339	0.0741674	0.82265	0.9995	0.124759	0.70485	0.99953
orf19.3149	Ca21chr2_C_albicans_SC5314:1379509-1380463	-0.256543	0.30115	0.999577	-0.252736	0.5456	0.999191	-0.230619	0.57345	0.99955	0.3592	0.38485	0.999339	0.0847574	0.8402	0.9995	0.140239	0.71905	0.99953
orf19.315	Ca21chr3_C_albicans_SC5314:670804-674411	-0.172458	0.6785	0.999577	-0.172523	0.818	0.999191	-0.367877	0.60545	0.99955	0.46185	0.5143	0.999339	0.23926	0.73455	0.9995	0.0902417	0.9011	0.99953
orf19.3150	Ca21chr2_C_albicans_SC5314:1376461-1377499	0.143283	0.5278	0.999577	-0.478344	0.22285	0.999191	-0.319803	0.3939	0.99955	0.172198	0.64635	0.999339	-0.265146	0.49355	0.9995	-0.0113508	0.9777	0.99953
orf19.3151	Ca21chr2_C_albicans_SC5314:1374601-1375768	-0.00838054	0.9746	0.999577	-0.204127	0.6763	0.999191	-0.336329	0.459	0.99955	0.129667	0.7776	0.999339	-0.306608	0.5078	0.9995	-0.192686	0.6715	0.99953
orf19.3152	Ca21chr2_C_albicans_SC5314:1371755-1373771	-0.04326	0.83165	0.999577	-0.467644	0.18005	0.999191	0.306521	0.3525	0.99955	-0.0119626	0.9729	0.999339	-0.298878	0.39725	0.9995	0.163688	0.61625	0.99953
orf19.3153	Ca21chr3_C_albicans_SC5314:236575-238732	-0.228313	0.21455	0.999577	-0.123595	0.70985	0.999191	-0.246805	0.4204	0.99955	-0.175499	0.5824	0.999339	-0.187094	0.5536	0.9995	-0.19612	0.519	0.99953
orf19.3154	Ca21chr3_C_albicans_SC5314:239303-240758	-0.00466428	0.9808	0.999577	-0.110957	0.7338	0.999191	-0.0550473	0.86625	0.99955	0.00875704	0.97725	0.999339	-0.0986117	0.763	0.9995	0.0112858	0.97225	0.99953
orf19.3156	Ca21chr3_C_albicans_SC5314:240981-244245	-0.144068	0.45695	0.999577	0.00621397	0.98625	0.999191	-0.299343	0.37135	0.99955	-0.118624	0.73975	0.999339	0.0940147	0.7926	0.9995	-0.128315	0.704	0.99953
[truncated: 4,475 more rows]
